# Supplementary material for: Genetic Mapping of Resistance to Meloidogyne arenaria in Arachis stenosperma: A New Source of Nematode Resistance for Peanut
Source: G3 (Bethesda). 2015 Dec 10;6(2):377–90. doi: 10.1534/g3.115.023044 (PMC4751557; doi:10.1534/g3.115.023044)
Supplement: Supporting Information [file supp_g3.115.023044_FileS1.xlsx]

## Sheet: Framework map
	Marker name	Alternative name	LG	cM	Marker type	Sequence/SNP	Reference	Primer ForwArd	Primer Reverse	Snapshot alternative primer	Enzyme (CAPs)	J003	J004	J005	J006	J007	J008	J010	J011	J012	J013	J015	J016	J019	J020B	J021	J022	J024	J025	J026	J030	J034	J035	J036	J037	J039	J043	J044	J046	J054	J055	J060	J061	J066	J067	J069	J070	J071	J072
1	TOG902975_95		A1	0	SNP	GGTATGCTGTATTAGTAATCTTATCTATGATTGAGGGCTACTAGAAATTACGTAACGTGC[T/C]AAAGTTTTGAGTTTTGACAATTAGTTTGGTTTCCAAATTTCCAATAACTCACTTTTTTCC	Nagy et al. 2010					H	H	H	B	A	B	A	A	A	B	A	B	B	A	B	B	A	B	B	B	A	B	B	B	H	B	A	B	H	B	A	A	A	A	H	A	B	B
2	DS_c4214_1102		A1	4.4	SNP	ACACTTGTCTTCTCAAGTCTTATAGCAAGCAGAATCTATGATTATGAGGCAGAACAGCAA[A/G]CTCAAGGAGATCATCATTTTCCAAATNTAGGATCGGTCATGGCGCGTGCGCTTAATGATG	Nagy et al. 2010					H	H	A	B	A	B	B	A	A	B	A	B	H	A	B	B	A	B	B	B	A	B	B	B	A	-	A	B	H	-	A	A	A	A	B	A	B	B
3	TC2E05		A1	5.3	SSR	GATCTGAGCGTTGCGTTGGGTTCGGGAATTGGGGAATTGCGAGCTACGATGGTGATTGGTGAAGTGGTGAGTGAGTGAGGAGTGGTCAGTGGTCAGAATTTATAAGGCGTGGCGATTGGGGAGAGAGAGAGAGAGAGAGAGAGAGAGAGAGAGAGAGAGAGAGAGAGGAATGATTTGTGAAGGAAGAAGGGATGGGTGTGGTTTGTGTGGGAGAGAGGGT	Moretzsohn et al. 2005	GAATTTATAAGGCGTGGCGA	CCATCCCTTCTTCCTTCACA			H	H	A	B	H	B	B	A	A	B	A	B	B	A	B	B	A	B	B	B	A	B	B	B	H	B	A	B	H	B	A	A	A	A	B	A	B	B
4	DS_c1562_542		A1	11.4	SNP	TCTGAGAAGGAGATGAATCGCCGCAGGGAAACACTTACAA[A/C]TTTGAGGTCAAAAGTTAACCAAATGGCTTCAACACTGAACATGTCAAACTTTGCAAATAG	Nagy et al. 2010					H	H	A	B	H	B	B	A	A	B	A	B	B	A	B	B	A	B	B	B	A	B	B	B	H	B	A	A	B	-	A	A	A	A	A	A	B	B
5	DS_c17603_90		A1	17.4	SNP	TAACGCCATCGAAATTGTTGGGCACTTAGTAAGGATCATGAGAGATGGTGATAATGAGGC[A/G]AAGGCTGCAGCTGCTAATGTGGTGTGGGATCTATCAACTTACAACCACTCAATACCAGTG	Nagy et al. 2010					-	A	A	B	H	-	B	A	A	B	A	-	-	A	B	B	A	-	B	B	B	B	B	B	A	-	A	A	B	-	A	B	A	B	A	A	-	B
6	TOG905517_157		A1	20	SNP	ACTGGGTTTGGATTCTATGAGCCTTTCTGGCTTGTTGACATTGCTAATGTTTGCATTATT[A/G]TTCATTTGGTTGGAGGATATCAGGTACTATAYATTCTGAATTTMTCATTATTGCTAATGT	Nagy et al. 2010					-	A	A	B	H	B	B	A	A	B	A	B	B	A	B	B	A	B	A	B	B	-	B	B	H	B	A	A	B	B	A	-	B	B	A	A	B	B
7	SD_c677p178vAG		A1	20.8	SNP	TGTTTCAAGTGTTTGCTGAGAAGGTTAGGGACCATAAGGATTTGGTTTCTAGGTGGGCC[A/G]TTCTACAGGAGACACGTGTTGAATATTTTAGAGGGAAGGATTTTGTGAGCTTCATG	this manuscript					H	A	A	B	H	B	B	A	A	B	A	B	B	A	B	B	A	B	A	B	B	B	B	B	H	B	A	A	B	B	A	-	B	B	A	A	B	B
8	RN25H06	AS1RN25H06	A1	22.1	SSR	TCTATTGCATTCCACAACACAGAGAGAGAGAGAAGAGAAGAAGAAAAAGAAAAGGAAAATGGACAAGTGTTCGGGAAGGCCAAATCGGAGTGATGTTCATCTATCCGCTGAGGAAGAACTTGCAATAGAGGCAGAGGCCAGAGAGTACTTCGATGGCGTCGTTCCAAAGAGGCACACAAAGCCTCAAAGAAGTGAATACGCTTCTGAATATGTCGATGATTTATCAAACTCCAAGAACGATTCAATTCCGGAATTCGAACAATTTCAGCGCCTCGAGAATGATCCACAACAGAAATTGGTTTGCAATGGGGGTCAAGTGCCAGAAGAATTTGTGGAAACAGAATATTACAAAGATCTCAGCAGCGTGGACAAGAACCACCATACGACAGGAACTGGGTT…	Proite et al. 2007	GGGATCTATTGCATTCCACAAA	TACTCTCTGGCCTCTGCCTCTA			B	A	A	B	H	B	B	A	A	B	A	B	B	A	B	B	A	B	A	B	B	-	B	B	A	B	-	A	B	B	A	-	B	B	-	-	B	-
9	TOG897646_500		A1	22.7	SNP	TCAATTCTAAKCCCAAGNNNNNNNTTAACATTGTTGGGAAAAGTAGGAAAAGCTAACCAA[A/T]TTTTGAACCCTCCAAAACAGGATTAAGAAAATCAATAAAGGAAATCAATAAATCMATTTT	Nagy et al. 2010					-	A	A	B	H	B	B	A	A	B	A	B	B	A	B	B	A	B	A	B	B	-	B	B	-	B	A	A	B	B	A	-	B	B	A	H	B	B
10	DS_c5189_186		A1	24.6	SNP	ACAGCGTCCACGCCTGTGTCCAAGATCTCAAGGATGAGAAGGAGACGAAGCATTTGGAAG[C/G]CATGGAAGGAGCGAAGGGTAATTTGGAGTTCTTCGAGATGGATCTTCTAGACAAGGAGTC	Nagy et al. 2010					B	A	B	A	H	B	B	A	A	B	A	B	B	A	B	B	A	B	A	B	B	B	B	B	A	B	A	A	A	-	A	B	B	B	A	H	B	B
11	DS_c21594_45		A1	25.8	SNP	AGTCCTAGGACAATTCCTCCTTAGAGAAGTTGCAAAATTAGTTTCAATGTTTGTGTCGTT[A/G]TAGATTCTGTTCCTGTACGTTGTGCACCTTGCAAACCCAATTGTG	Nagy et al. 2010					H	A	B	A	H	B	B	A	A	B	A	B	B	A	B	B	A	B	A	B	B	B	B	B	A	B	A	A	A	-	A	B	B	B	A	H	B	B
12	TOG894141_355		A1	28.1	SNP	GAATCGTCTGTTCTTCCTTCGATGTGAGAAGGTAAAATTCCCATGTGCAAATCATCAAAT[A/G]ACATTAGTGTTTCTTCTTTCTGATATCTGTTTTCATTCAATTTGTGGTCAATGATGTG	Nagy et al. 2010					-	A	B	A	-	B	B	A	A	B	A	B	B	A	B	B	B	H	A	B	B	A	B	A	A	B	A	A	A	B	A	-	B	B	A	H	B	B
13	DS_c2443_410		A1	28.9	SNP	CCTTTCATTGAAGGGGAAACTGTGATCAGAGAGAACAGGGATTTCAAGGCTGTTTTTCAG[A/G]CATTGACTACATGTGTTCAGTCAACGCAATGGAAGGTTGGAGAGGTTGACCAAGAGAGTG	Nagy et al. 2010					H	A	B	A	H	B	B	A	A	B	A	B	B	A	B	B	B	A	A	B	B	B	B	H	A	B	A	A	A	-	A	B	B	B	A	H	B	B
14	RN9A05	AS1RN9A05	A1	29.5	SSR	TCACAACTTCCCACTCTCCCCTTAATTAGCTTCTATTACTCTTCCATTATTATTATAATAATAATGGCTCGCTCTCTTCCTTTGCTTTCCACCATTTTTGTCCTTCTTTTGCTTCTAGTGGCCACTGAGATGGGACCAATAACGGTGGTTGAAGCTAGAACTTGTGCGTCTCAAAGCCATCGCTTCAAAGGAGTGTGTTTGAGCGACACAAATTGCGCCTCCGTTTGCAAAACGGAGGGCTTCCCTTCCGGGGACTGCCACGGCTTTCGCCGCCGATGCTTCTGCACCAAGCATTGTGCTTAAACAGACATCTTATTAGTCAATAATTTTCATGGATGAAGATGATGGATCTATCATCTTTTAATCCTCATCATGCATGTGTTATAAACTTTTGTGTTT…	Moretzsohn et al. 2005	GTGCGTCTCAAAGCCATCG	CCCATACATTCAAAACTCAAAAGAGC			B	A	-	-	-	-	B	A	A	-	A	B	B	A	B	B	B	A	A	-	B	B	B	-	A	B	A	A	A	B	-	-	B	B	A	-	B	-
15	Leg463_1		A1	30.1	SNP	TATGGAGTTATGGAGCATAGTACATGTTTCCTTACTATTCACCGGTTGGTCCATCTGGTATGAACATGCATAACCAAGGTGGTATGGCAATGCTTGGAAATAGTCCTGATGCTCGGAGGAGAGTTAAGTATCAACCCGGGAGTGGGCTCGGTATAAGCCCTTCAGCAGGAAATTTTACCCCCATGCCTCTTGGTGCCAGCCCCTCTCAGTTCACTCCACCTAGTTCCTATGGTCAAGTTGGTTCTCCCGGACACTACGGACCTACATCTCCAGCGAGAGGAACCACTCATGGATCACCTTTGGGGAAGACACCTGCAGTTAGCCAATTTAATCGACGGAAAAACTGGGGATATTCGGGAAGTCCTCAACCTCAAGAAACAGCATTTTCTTCACATTGGC…	Bertioli et al. 2009	TGGCAGTGTAGGAAGYCATGGGAGCT	CCWTGCCAATGTGAAGAAAATGC		RsaI	B	A	B	A	B	B	B	A	B	B	A	B	B	A	B	B	B	A	A	B	B	B	B	A	A	B	A	A	A	B	A	-	B	B	A	H	B	B
16	DS_c11080_157#		A1	32.7	SNP	TTCGGCCGGGGTGGTGCATGTTGTCCTCATTTCTCCCAGCAGAAGT[A/G]CCACCACTTGCTCCGTCTCACCTCTCTCCTCAAGGCTCTATCANTCCCTTTCTTNGTTCA	Nagy et al. 2010					B	A	B	A	B	B	B	A	B	B	A	B	B	A	B	B	B	A	A	B	B	B	B	A	A	B	B	A	A	-	A	B	B	B	A	H	B	B
17	DS_c17991_98#		A1	33.3	SNP	GAGGCNGCTCATGTGTTTGCAAAAGCAGCAATGAAGGCACTAAAATGCAAAACATCTCTT[A/G]TCTGGTAGCTTCCCCACCGAGAAAATATATTTTTGATGCCTGTCAATATGATGGACGTCA	Nagy et al. 2010					B	A	B	A	B	B	B	A	B	B	A	B	B	A	B	B	B	A	A	B	B	B	B	A	A	B	B	A	B	-	A	B	B	B	A	H	B	B
18	SD_c886p109vAC#		A1	33.9	SNP	TAGCGGAAGTATTGTTTTTCTATCAAAATTTAGTTTCTGAAATGAAATGCCTTTGAAAT[A/C]ACTGATATTAATGTGGTTGAGACTTGAGAGAATTGAGCGCTGTAGTGTTTAAAGAC	this manuscript					B	A	B	A	B	B	B	A	B	B	A	B	B	A	B	B	B	A	A	B	B	B	B	A	A	B	B	A	B	B	A	-	B	B	A	H	B	B
19	Ah-193#		A1	39	SSR	AATTTTTAGAAACTCTGGTTGTTATAATAACTACATAGATCAACACATAAAACAAAGATATAACGACAAAAACTTGGTCACAAGGATAACATTTACTAAAATAAAGACAACACAACAACAACAACATTAACTAGAATAAAGACAGCATGACAACAACAAGAGCAACAGTAACAAAACCAACGACATCATGACATTTACACATCACCTCCGACCATGGAGCCTTGCTGAAGGCAACTCCTACGAGTGTGTCCGGGCTATCTGCAGAGGCCATAATACTTTGGTCTATTATGATCAGTCTCATACATAGTATTACGGATTCTGGTGGACCTTGGTCGGCCTTCTCTTGCACGTCTCATGTTAGGATCAGGAATGACAGTCGGACCGCTTAAGGTGGCCCCA…	Moretzsohn et al 2004	CTTGCTGAAGGCAACTCCTACG	TCGGTTTGTCTCTTTGGTCACTC			B	B	B	A	B	B	B	-	B	B	-	B	B	-	B	B	B	A	-	B	B	B	B	-	A	B	B	-	B	B	-	B	B	B	-	A	B	B
20	TC20D05#		A1	43.9	SSR	GATCCTGTCGGCAACGGTCATGAATATAAAGCGCCAAATCAGCACCACATGATTGTCTTTATTCAACCAACTCATTTAAGCTCTGTCAATATCCACTCACACCTACTCTCTCTCTCTCTCTCTCTCTCTCTCTCTCTCTCTCTCTCACACGAAATTGAGTTGAGCCTCGTTCCTCATTAACACTGATAACTTACACTGAAACATAAAGTACATTACATACGCTACGATTATGGAGGGTTTGATCNNNNNNNNNNNNNNNNNNNNGAATCGAATTCCCGCGGCCGCGAA	Macedo et al. 2012	CAGCACCACATGATTGTCTTTA	GATCAAACCCTCCATAATCGTA			B	B	B	A	B	B	B	A	B	B	A	B	B	A	-	B	B	A	A	B	A	B	B	A	H	B	B	A	B	B	A	B	B	B	A	H	B	B
21	DS_c761_64#		A1	44.7	SNP	ATTGGAGAGGAAGAGGATTCATTCGAGGGTGGCCACGTTATTTAGCGACCCTGAAACCCA[A/T]CCCCCTTTTTTCTCCGTTCCCCTTCTNCTCTAGGGTTTTTGGTTTTACCTCCTCCTNCTT	Nagy et al. 2010					B	B	B	A	B	B	B	A	B	B	A	B	B	A	B	B	B	A	A	B	A	B	B	A	H	B	B	A	B	-	A	B	B	B	A	H	B	B
22	Leg047#		A1	45	SNP	TAGTTTCTGGAAAAATCTTATTTAATCGGATCCCTATGTGGGGTGCAATGGCTAGACTAAATGGTTCCTTTATTTTCTTTACTCCCCTGGTTTAATGTTTATGCTTAAAATACTGATTCTCTTTTATTTCATATAATCCATATTTTTTCCCTTTCCAGGTAATGCACATTGCAGCTGCCATGGAAGTAAACTCAAGACTAATCCCCAATTTGAAAACCTTATATTCTACACTAAATGCGAAGGTTTGTTCATACTTTAGACATTTTATA	Bertioli et al. 2009	GGAACATTTACGGAACTGTTATC	TAGATGTCATTAACTGTAAAGCAAAC		NcoI	B	B	B	A	B	B	B	A	B	B	A	B	B	A	B	B	B	A	A	-	A	B	B	A	A	B	B	A	B	B	A	B	B	B	A	H	B	B
23	TOG900261_468#		A1	45.3	SNP	TTAGTTTGGCCATTTGATAATTGAAAATTGTCTTTAACAACTTAAGTTGAAATCAATCGG[T/G]TTTGGCAAGCAGGTCAACAGAGTCAACTTGTGTGTTCTGGCTGTAGAAACCTTTTGCTCT	Nagy et al. 2010					B	B	B	A	B	B	B	A	B	B	A	B	B	A	B	B	B	A	A	B	A	-	B	A	A	B	B	A	B	B	A	-	B	B	A	H	B	B
24	TOG895242_363#		A1	45.9	SNP	TATATTCCCTTCTCATTTGTGTGCCATTCCATTTCAGAACTTACAATATCACTTAGAACT[T/C]GTTTCTTTGTCTGCAGGATGGATTATGGGGAGTGGACTAATAATAGCAGGGGCACATATA	Nagy et al. 2010					B	B	B	A	B	B	B	A	B	B	A	B	B	A	B	B	B	A	A	B	A	-	B	A	A	B	B	A	B	B	A	-	B	B	A	H	B	B
25	TOG894987#	TOG894987_466	A1	46.5	SNP	CTGACTTCCAAACTTGTCTACATACTTAATCATTTAAAATAAAAATTTCTGTTCCAAATA[T/C]ATGATTGAAAATCTTATTCAAGCCTGGAGATKCCATTTTTGTTGATAACAGTAGATTCAG	Nagy et al. 2010					B	B	B	A	B	B	B	A	B	B	A	B	B	A	B	B	B	A	A	B	A	B	B	A	A	B	B	A	B	-	A	B	B	B	A	H	B	B
26	Leg178#		A1	47.1	SNP	ACCTCCCGTCGTCCTCCCACCTTCCCCCAACAAGATCTCCCCGCCTCCCGTTCAGCCTCCTCCGCCGCAGATTCAGAAGCCCGTTCTCTCCTCCGAGAAATCACTCTCCGACGGTTCCGTTTCTGGCTTCTTCAGGAATGCTGTCGCTAAGGTTCAAACTGGTGAGCACTTTACTCTCTCAGCTTTGCGTCTTAGCTCACTTTGCTTTGCATTGCGCTCTACTCGCTTTTCTCTGCTGTTTAGGTAACGAAATTTAATGAAAAA	Bertioli et al. 2009	CCTTACACYGTYTTCATGACKCCGCC	CCCTTGSTCTCATAATAATCATCAAGAGCCCATTG		TaqI	B	B	B	A	B	B	B	A	B	B	A	B	B	A	B	B	B	A	A	B	A	B	B	A	A	B	B	A	H	B	A	B	B	B	A	H	B	B
27	SD_c864p215vCT#		A1	47.1	SNP	GCCCAAGCGTTCACAATTACTCGTGTTCCCGAAGCAATGTTGTAATCTTGCAGTTT[G/A]ATATCTTGCATGCTTTCTCGTGGGACTAGTAACGGAATTGGTGGATGTAGTCGAAGAGT	this manuscript					B	B	B	A	B	B	B	A	B	B	A	B	B	A	B	B	B	A	A	B	A	B	B	A	A	B	B	A	B	B	A	-	B	B	A	H	B	B
28	TOG895455_422#		A1	49.1	SNP	CGTCATCAAAAACGTATGAGCATGAAATACAAAGATACAAAGACACCATTTACTAAGCAT[T/G]CATTGTCACCTAACAGGGTTAATATTGTCTTTTCCAGGGAGGAATTGCACCAGGTGGATT	Nagy et al. 2010					B	B	B	A	B	B	B	A	B	B	A	B	B	A	B	B	B	A	A	B	A	-	B	A	A	A	B	A	H	B	A	-	B	B	A	B	B	B
29	TOG896615_1198#	TOG896615_1198_down	A1	50	SNP	AAAATCCCATCATATAAACCCATCTGATATTTTCATTTCCTGTACTTTGGTGATTATGTN[T/G]CAACACTCAACAGTGCTGTTCTGACCCATGTCTTAATATAAGCTTAAYGAGAATGTTACT	Nagy et al. 2010					B	B	B	A	B	B	B	A	B	B	A	B	B	A	B	B	B	A	A	B	A	A	B	A	A	A	B	A	H	B	A	-	B	B	A	B	B	B
30	SD_c329p435vAC#		A1	51.4	SNP	TCTGCCCGTTGATTCAGATTCGTATACTTCTTAATTCTGCATGAGTTTAATGTGCATAA[A/C]TTGTATGTTTAAGTATTTCAACATTTCTTGTGGGTATGAATTGTTGCTTTAAATGA	this manuscript					B	B	B	A	B	B	B	A	B	B	A	B	B	A	B	B	B	A	A	B	A	B	B	A	A	A	B	A	H	B	A	-	B	B	A	B	B	B
31	TOG895199_183#		A1	52.1	SNP	ATTGCTACCAACAACTGCTATTTTGCAGTTTGTTGATGAAAAGGTTCAATGGATGCATAT[T/C]GACTTGGCCGGTCCGGTATGGAACGAGAAGAAGCGCTCAGCAACAGGATT	Nagy et al. 2010					B	B	B	A	B	B	B	A	B	B	A	B	B	A	B	B	B	A	A	B	A	-	B	A	A	A	B	A	H	B	A	B	B	B	A	B	B	B
32	TOG901908_683#		A1	53	SNP	AAGTGGCTTAAAGAAATACATGGGTATGGTCATTACRACCAAAAACTCATCATTCTTCCT[T/C]ATTTCATTCTTCCTCGTTCGTTTTGTAACCNNNNNNNNNNNTCNNNNNNNNNNNNNNNNN	Nagy et al. 2010					B	B	B	A	B	B	B	A	B	B	A	B	B	A	B	B	B	A	A	B	A	-	B	A	A	A	B	A	H	B	A	-	B	B	A	B	B	B
33	RGA16#	AS1RN7P1G02	A1	55.4	SSR	AGAAGTTGATGCTTTCTCATTTGGTATTGTCATGTGGTTACTCTTGACTGGAGAAGAGCCATACGCTGATTTGCATTATGGTGCCATTATAGGTGGTATTGTGAGCAACACTTTGCGCCCTCCAGTCCCGGAATCTTGCGATTCAAAATGGAGGTTGCTGATGGAGACTTGCTGGTCCTCAGAACCATCGGAGAGACCTAGCTTCACTGAGATTGCCAATGAATTGCGATCCATGGCAACCAAGATCACTGCCAAAGGTCAAGCCCAACAGCAGCAGCCACCCTCTTCCTTGCAGAGCCAAGTGCAGAAATGACTAATTCTCGATTTCTCTGGTTTGTGTTCCATCCAATTATTTAACTCTGTCAACGCATCGTGTGCAATACTTATTGATAGGGAAGG…	Proite et al. 2007	GAGAAGAGCCATACGCTGATTT	CTAAATGCCTGATAGCCCCTAA			B	B	B	A	H	B	B	A	B	B	A	B	B	A	B	B	B	A	A	B	A	B	-	A	A	A	B	A	H	B	-	B	B	B	A	B	B	A
34	TOG901037_411#		A1	57.6	SNP	TTCTAAGGAAACAGCRAAAATCGTGGCAGAGTGGTTCAGCACAAAACAAGATGAACGGAA[A/G]AAAATGGCAGAGAATGCATTGAAGTTAGCACAACCAGAGGCAGTCTTTGACATCGTGAGG	Nagy et al. 2010					B	B	B	A	B	B	B	A	B	B	A	B	B	A	B	B	B	A	H	B	A	H	B	A	A	A	B	A	H	B	A	H	B	B	A	B	B	B
35	TOG896390_652#		A1	60.2	SNP	AAAACGTTTTATACTATCAATGCATCAAAATTAAACTCTACATCTGCATTAAAATTGGTA[A/T]AAAACATCCGTATGAGAAAAGATGTACCCAACCTGATCCATCCCACCAGATTGGGTCCCG	Nagy et al. 2010					B	B	B	A	B	A	B	B	B	B	A	B	B	A	B	B	A	A	H	B	A	H	B	A	A	A	B	A	H	B	A	-	B	B	B	B	B	B
36	Seq2H11#		A1	61	SSR	GATTGGACTATGGCTTCCGTGCTTTACACTCGTGAGTTGGCGCGTGGAAGTGTTACTATATCATTAACTCTTGCTTTGCTCCAAATAGCTGGATTGAGATATATTAATGATAAGACCAAAGAACAGTTAACTTCATACACAACACAATACAACCAGAGTTGAAGAAGAAGCAGATAAACCAGGAAATGCAAGCAATAAAAAGAGATATTTTTTAAAAAATATGTATAATAAAAAAATAGTTAAAGAAGGTCTGGCTTTATTGACCGGAGAGGGGAGAGAGAGAGAGAGAGTCAGAGATATTGACATAGGACATCCAATTGAAAAAAATGATGAGAAATAAAGTTTGTCTAATCAATTTCAACCCATAACATATCTCTTTCTGGTTTCTGTTAGCATTCT…	Moretzsohn et al. 2005: Ferguson et al 2004	AAGCAGATAAACCAGGAAATGC	ACACCCACACCCCATAAAGA			B	B	B	A	B	A	B	B	B	B	A	B	B	A	B	B	A	A	-	-	A	-	B	-	A	A	B	-	H	B	A	-	B	B	-	-	B	-
37	TOG902998#	TOG902998	A1	61.8	SNP	ACTAAACGCATGCTAAGTATCTGYTGACTTATGTAATTGAATGTTGTTTCTTGTTGTAGA[A/C]ATGAATTAGCCGCCACAATATGGTATGGNNNNNTATGCTATTGGCAAACTTATTTGCTA	Nagy et al. 2010					-	B	B	A	B	-	B	B	B	B	A	B	-	-	B	B	-	-	H	B	A	B	B	A	-	-	-	-	H	-	-	B	B	B	B	B	B	B
38	TOG902998_510#		A1	63.1	SNP	TTTGCGATTTGGAGAATTAATGGACTAAAGCTTGTCTTTTGCAGTTCAGCTAAACTAATG[T/G]TTTGGAATTCCATATGGGAAGGAAACTAAACACACTATTAGTGATTCAAAAAGCTACAT	Nagy et al. 2010					B	B	B	A	B	A	B	B	B	B	A	B	B	A	B	B	A	A	H	B	A	H	B	A	A	A	B	A	H	B	A	-	B	B	B	B	B	B
39	SD_c1056p774vAT#		A1	66	SNP	GTTATCTATGGTTGCTATATTAAGATTTATATTTGTTGCAAACCTTGTGTATCAAATCA[A/T]GCTTGGAGAGTACTTTGTTGATGTTCATATATTTGATGGATTGGTCCATTAGATAT	this manuscript					B	B	B	A	B	A	B	B	B	B	A	B	B	A	H	B	A	A	H	B	A	B	B	A	A	A	B	A	H	B	A	-	H	B	B	B	B	B
40	GM635a#		A1	66	SNP	ATTTTCAATAATTACAAGGAAAAAAAAAGATACACTTGAAGATTCTCCGTGTATCAAAAGAAAAGAATTTATATATATTCTTGGCTTCTTGCCATAGAATATTTTTCCAACCTGTAGAAGGTTTATTTCCGAAATATATAAGATTAACGAAATTGAATGAATTAAATTGAGAAAATTGTGCGAAGGGTAAGATAGAAAGTAGAAAGAGAACCAGCCACACGTCACGGACGGGGTTAGGGTTTGAGTCTCAACCACTCTTTAAAGCACACACCCATTCGAGAAACTCACTCTCTTCCCCCTTTTTTCTCTCTCCATCTCTCTCTCTCTCTCTCTCTCCTCTCAAGAATTCCAGATTCAAGCACAGGAAGAAGATGATGCAGCCCGGACCTGGCATGGCTC…	Nagy et al. 2010	TTGTGCGAAGGGTAAGATAGAAA	TCCTGTGCTTGAATCTGGAAT			B	-	B	H	H	H	B	-	B	B	A	B	B	A	H	-	A	A	H	B	A	B	B	A	A	A	B	A	H	B	A	H	H	B	B	B	B	B
41	TOG931720_758#	TOG931720_758-760_down	A1	67.2	SNP	GGTTTTGAGTAATATGCTTTGTTCAAGAGATCAATAGCAGATGNTAAGACTCATGCACNN[T/C]TTTTTTGTGGTTTCAGGTTGTTTGTGCAGTTTGTGACACTGAGCAGCCGGTAAGTATTTT	Nagy et al. 2010					B	B	B	A	B	A	B	B	B	B	A	B	B	A	H	B	A	A	H	B	A	H	B	A	A	A	B	A	H	B	A	-	H	B	B	B	B	B
42	TOG895237_630#		A1	68.4	SNP	ATTTACATAGATTCTTAGTGGGTCACGAGTCATTCTCTATTGAGTTATGTTTGTTTACTT[T/C]CATTTCTTCTTAAAAGCCTGATCAAAATAAGTAACAGTGACAAGTGCAACAGAAATTTTA	Nagy et al. 2010					B	B	B	A	B	A	B	B	B	B	A	B	B	A	H	B	A	A	A	B	A	A	B	B	A	A	B	A	B	B	A	-	H	B	B	B	B	B
44	Seq3B5#		A1	76.6	SSR	GTATTAAGTAGGTTGGATGATCGACTGAATACCATATTTCGATAAATGTGGTCAAAATCAGCATTACGCCGATTAACTGCTTCTAAATGTGCAGCCAAGTGACAATTTACAAAGCACATTATTCGATCATATACTCTGATTCTCAAACCCACTCCTCCCTGCTTGATCCAATATTGCCTCATTAGTATTCATTTCATTTGGAGTGAAACTAAAGTTCACAACTCGAGCATTTTATTTTTTAGATGCCAATCTAGTGTTTAACATCAAAATTAATACTGCTATACACATACTAAGAAGTCACAATAAAGTGAATTGTTCAACTCCAAAAGAGAGAGAGAGAGAGAGAGAGAGAGAGAGAGAGAGAGAGAGAGAGAGAGAGAGAGAGAGAGAGAGAGAGAG…	Ferguson et al. 2004	CCTCCCTGCTTGATCCAATA	AACTGTAGCGAATGTGTTACATGG			B	B	B	A	B	A	B	B	B	H	A	B	B	A	A	B	A	A	A	B	A	B	B	B	A	A	B	A	B	B	A	B	B	B	B	B	B	B
45	DS_c4560_244#		A1	77.4	SNP	ATGTGTTACAGCAGTGAAAAAACATTTGGCTAACTTTGCTGTGCTTGCTAATGCTTGTAT[C/G]TATCTGCACATTGTGAATTCTCCTCATTGTTTGGAATCCACTCCAGTAAATAATTCACTT	Nagy et al. 2010					B	B	B	A	B	A	B	B	B	B	A	H	B	A	H	B	A	B	A	B	A	B	B	B	A	A	H	A	B	-	A	B	B	B	B	B	B	B
46	TOG896530_562#		A1	80.7	SNP	TAAATTAAGAACCCCACATGTTTGTCATGTGGCAAATACAGAGAAATACTAAAATGAGAA[C/G]ATAAAGTTAAACTAAGGTATGTGGAATATATTTTACCAGGCCATGGCTGAGAGCTGTGAT	Nagy et al. 2010					B	B	B	A	B	A	B	B	B	A	A	A	B	A	H	B	A	B	A	B	A	A	B	B	A	A	B	A	B	B	A	-	B	B	B	B	B	B
47	DS_c1301_572#		A1	83.6	SNP	ATGACTCAACAGAGCAATGGCATTAAGAAATCATAAAGATTTACTGGCACTATAAAACTC[A/G]GAATTCAAAGAACAGCCTCCTAACTCCAGTTATTCTATTTAAACCAAAATCCGAAAGATT	Nagy et al. 2010					B	B	B	A	B	A	B	B	B	A	A	A	B	A	H	B	A	B	A	B	A	B	B	B	H	A	B	A	B	-	A	A	B	A	B	B	B	B
48	DS_c6166_412		A1	87.1	SNP	TCGACGTCCAAGGCGTCTGTAAAGCGAAGAGGAGTGCCTTGTACAGCATCAACAAGCTGG[A/G]TTGGAGGCCCTCCATTGGGACCAATCTTGACCAAACCAAAATAGGCATCAGCAACATACA	Nagy et al. 2010					H	B	B	A	B	H	B	B	A	A	A	A	B	A	H	H	A	B	A	B	A	B	B	B	H	A	H	A	B	-	A	A	B	A	B	B	B	A
49	TOG904805_259		A1	88.1	SNP	TAGACAAGCTAGAATCATTTACAAGGGAAAGCACATTGGCACTTTTGGCATTGTCCACCC[A/G]GAGGTATCCGTGATCCCTAAAATTNNGTCATCTTGATCGTAATATCTCCAGTTGTTGRCA	Nagy et al. 2010					-	B	B	A	B	H	B	B	A	A	A	A	B	A	H	H	A	B	A	B	A	A	B	B	-	A	B	A	B	B	A	A	B	A	B	B	B	A
50	RN22A12	AS1RN22A12	A1	93.7	SSR	AGTTATTATTGGTAGGTAGCAAAGAAGAAAAAAGGGGCCATCCAGGTCGGTGCGCGCGGTAAAGAAAGTTCCAATGGAAGAAGTAAAAGACTGCTGCTCCAGCAATACCACCGCCACGAGAAGCAGAGGAAGAAGAAGCAGCAGCACTGGCAGCTCTTCAGAGAAACGCAAACAGCAGCAGCAGCAGCAGCAACAACAACAACAAGAAGAGAAGCCGTACAGAGGAATAAGGATGAGGAAGTGGGGGAAGTGGGTGGCGGAGATTAGAGAACCAAACAAGAGGTCAAGGATATGGCTGGGTTCATACACAACACCGGTGGCCGCCGCACGCGCCTACGACACCGCCGTGTTCTACCTGAGAGGGCCATCTGCGCGCCTCAACTTCCCTGAGTTGTTGCT…	Moretzsohn et al. 2005	CACGAGAAGCAGAGGAAGAAGA	GCAGCAACAACTCAGGGAAGT			H	B	B	A	B	H	B	B	A	B	-	A	B	A	-	H	A	B	A	B	A	B	B	B	H	A	-	A	B	B	B	-	H	A	B	A	A	A
51	Leg037		A1	94.5	CAPS		Bertioli et al. 2009	GGAATGCAGAAGTTCAATATG	ATACTTCTTAACTAATATTGGTTCAAC		RsaI	H	B	B	A	H	H	B	B	A	A	A	-	B	A	H	H	A	B	A	B	A	B	B	B	H	A	H	A	B	B	B	A	B	A	B	A	A	A
52	RN17F12	AS1RN17F12	A1	95.4	SSR	AAGAACTACTACTATTCTCACCGTACCTTGGGTGTGCTAGTGATTCTTCTTGCGTTTTCTTATCTTCTTATATGCTTGAAAGCAGTTCCAATTACAAGAAGTGAAAGCCTCATGCAAGGTTCTCAAGCCCATGCTAGTAACCACAAGGATGAGGATATGAATAATGATGAAAAAACAGAGAGAATGGATTTGGAACTGCTAGACTACCAACCACCGGGGGCTAATGGTCATCACACTCCAAAAGCACCGTGATGACACTATATTTTATTATTATTATTATTATTATTATTATTATTATTATTATTATTATTATTATTATTATTATTATTATTATATGTAACTCGTTATATATTTAGAGTAGTATTTTAACTTAGTCTTTTAGCTAAGAAATTAGTATTA…	Moretzsohn et al. 2005	TCATCACACTCCAAAAGCAC	GCAGGATTCAACACCAGTAGTAG			H	B	B	A	H	H	B	B	A	A	A	A	B	A	H	H	A	B	A	B	A	B	B	B	H	A	A	A	B	B	B	A	B	-	-	A	-	A
53	TOG899545_480		A2	0	SNP	ATTATCAAAGTTGGAATCTATAAAGGTAYAGTAAGCTCAAAACATACATTCCTAACTTTC[A/T]TACACAAAAAATAGAAAATAAAAAAGGAATTGAGAAATTGAAAGGGGAAACTTACTTTCA	Nagy et al. 2010					A	A	A	A	A	A	A	B	B	H	B	B	B	H	A	A	A	B	A	A	H	A	A	A	H	B	B	A	A	B	B	B	B	B	H	A	B	B
54	TC42A05		A2	10.7	SSR	GATCAAATTTATGAAACTGTTGATTGGTTTTGAATAAATTGATAGAACATGAAGGGACACACACATGCAGAGAGAGAGAGAGAGAGAGAGAGAGTATGTGTTAGAAACTTAAGTGGAACTTCAGACATGTCACTATTGAAGAATGAATTGTCAGTAACATGATTCTCTACAAAACATTCTACACCACAAGGTTACAACCCAACCAGCTTCTCTGCAAGGTGTGGTAATAGAAGCAATTGCCGCATGACATTACCAATTTTAGACCTAACTAACTAACTAACACTAACTGAACCAGCATTCCTAATGAGTTCTGACTTCTGATTATATAAGAAGAAGGATAAGTATTATGTAGTCCTTTCATCCTATGATTTCATAGCAAAATATTAATATTGCAGCTGA…						A	B	A	A	A	A	A	A	B	B	B	B	B	A	A	A	B	B	A	A	B	B	B	A	B	B	B	A	A	B	B	B	A	B	A	A	B	B
55	DS_c11309_145		A2	12.8	SNP	GGGCTATGCGGTTCAAATTTTCCGGGGCATTTTTTCGGCCCGGGAGATGGAAATGCCGGC[A/G]AGAACCTTCTTGAATTGGTACAAGCGGGCCGATTACACNGCCTATCCGTTCAATACCCGC	Nagy et al. 2010					A	B	A	A	A	A	A	A	B	B	A	B	B	A	A	A	B	H	A	A	B	B	B	A	B	B	B	A	A	-	B	B	A	B	A	A	A	B
56	Seq12E3_P		A2	20.1	SSR	CAGGGTTTTTTGAAATCGGATCCAGAATTTTCTGACAGTACATAAATCGGTCCCAAGGTTTTCTGCCAGTACATAAATCGGACCCAAAATTTTCAGTACCTCCAATCAGACGGTCCGATTTCTCTTGGACAGCCATCATACGCCAGTGAATCACCATACACTCCCATAACTCAGATATACACCCTTCCTTTCATCATATTAAAAATAAAAAATTCTCTGTTTATGTTGTGCTTCAATTCAAAAAGACCAAAACAAAATTTGGAACATAATTTTAATTTAACTTTTCTATGATCATTAAAACAAATAATAAAAATTAAATCAAGAATGAATTATAGCTGCAAAAATAAAATATTTTAAATAATATACTTTTTCCACCAAATATATGTCCCTTAATTGAAT…	Ferguson et al. 2004	GACCAAAACAAAATTTGGAACA	CTCACACCAATCAGTCGACAA			A	B	-	A	A	A	A	A	B	B	A	B	B	A	-	A	B	A	A	-	B	B	B	A	B	B	A	A	A	B	B	B	A	B	A	A	A	A
57	SD_c2000p580vAT		A2	24.2	SNP	GACTGGTATTTCTCAGGTTCATCTTCCTGCAAAGTCCTCATGTAAGAAGCAACATG[A/T]CCACCAAAGATATACTTGCGGTGAACTTCGGGATCAAGCTCCTTCTTCTCTTTGTCAAA	this manuscript					A	B	B	A	A	A	A	A	B	B	A	B	B	A	B	A	B	H	A	A	B	B	B	A	B	B	A	A	A	B	B	-	A	B	A	A	A	A
58	RN20C10	AS1RN20C10	A2	27	SSR	CCGGGGGGCGTTTCTCAATAAGCAGCCATGTCTAACAACGCCCCAAGTTCTCTAAGATTCTCATCTCTAAGCCGCCTCAACAAGAATTGCCTTGTTTTCTTGTGAGTTTCTTCAGAGAGAGAAAGACAGAGGAAGAGAGAGAAAGAGAAAGAGAGAAGTAAATTCCGAGACATACACACATACCCACATAGAAAGTTTGAATCTTTTTGGTGTGTTTTTGTTTGTGTGTTTTTTTGCAGAGATGGGTCATGGAGAAAAGATCAGTCCAAGGAGCTTCCATTTGCATCGCCACCTCCTCCAACATGGTGAGAAGAACAACAACAACATCAACAACAGTAGCAACAAAGTGTTTAAGGATGTTATTCCAAAAGGGTTTATGGCAATAAAGGTAGGTCAAGG…	Moretzsohn et al. 2005	CATCTCTAAGCCGCCTCAAC	TTTGTTGTTCTTCACCTTGACC			A	B	B	A	A	A	A	A	B	B	A	B	B	A	B	A	B	H	A	A	B	-	B	A	B	B	A	A	A	B	B	B	A	B	A	A	A	B
59	SD_c6302p274vAC		A2	32.3	SNP	AGGGACTCTGTCAGACCCTCGACATCCAAGTCACCACATCCCACAGTCCGTAGATCTGT[A/C]GCAAGTTCTCGAGTCTTTTCATATGCCACTGCCAGCATTCTAAGATATAATAGCAG	this manuscript					A	B	B	A	A	A	A	A	B	B	A	A	B	B	B	A	B	H	A	A	A	B	B	A	B	B	A	A	A	B	B	-	A	B	A	A	A	A
60	DS_c11441_202		A2	34.3	SNP	AAGCCGGAATAAGCTTCGAGAAGGTTCATAATAGATCCTTGCTAGACATAAAGTTTGAGA[A/G]GAAGAGATTCTTCAGCTGGTTTCTCTGCTTGGGTTGCTTCCCATATTCCAAGTGTTTTAA	Nagy et al. 2010					A	B	B	A	A	A	A	A	B	B	A	A	B	B	B	A	B	H	A	A	A	B	B	A	B	B	A	A	A	-	B	B	A	B	A	A	A	A
61	TOG905828_189		A2	34.9	SNP	GATCAGCAGATAACTTGAGCATGCTAAAATTTTCAATTTATAGTCCTTTTGTTGTTCACT[A/T]ATGATTTTGTGGAAGCTTTTGTGATTGAAATTTCAATCATTGAAAAATTACCTRTTGTGG	Nagy et al. 2010					A	B	B	A	A	A	A	A	B	B	A	A	B	B	B	A	B	A	A	A	B	-	B	A	B	B	H	A	A	B	B	B	A	B	A	A	A	A
62	TOG906955		A2	34.9	SNP	GCTATTTTGTTATGCAGATCTTTCAGCAGAAAGACGAGAAACACAACTGGAAGAAAGCAA[A/G]AAAAGGTTGAGACAAACAAAGGAAGCTACCTTTAAACGTGCTCGCTGCTGCATTTGTGC	Nagy et al. 2010					A	H	B	A	A	A	A	A	B	B	A	-	-	-	-	A	-	H	A	A	B	B	B	A	-	-	A	A	A	-	-	B	A	B	A	A	A	A
63	TOG895021_390		A2	36.1	SNP	TTTCAGTTGGATGAATTTGCACTGCYCATTTAGAAAAATTACCAGAGTTTATAATAATTG[A/G]GTTGGAATGCCTTCATGGAGAATTGACATGAATTAATAAAGAATTAAATAGATTTTTCTG	Nagy et al. 2010					A	H	B	A	A	A	A	A	B	B	A	B	B	B	B	A	B	A	A	A	B	A	B	A	B	B	H	A	A	B	B	B	A	B	A	A	A	A
64	RGA18	AS1RN32P1E12	A2	37.4	SSR	TCACCAGAAGTCCCAGTTGAGTGGGGTTACCCTTTTCTTGGATTAAAAACTATGGAGGTGGAAGGTTGTGACTTTTTAACAAATGCAGTTCTCCCATCTCATTTACTTCCTCTTCTAAGTAATTTGGAACAGCTGCAAGTGAGTAAATGTAAACATGTTGAGGCAATATTTGACGTGAAAGATACATCAGCAAAACATGATGATCCTGTTACATTTCGCCTGAGTAAAGTCATTTTGAAGGAGCTTCCAACCCTGACGCATGTTTGGAACAATGATCCCAAAGCAAGTCTCTTCAACTTTCCATTTCTGGAGGCAGTTAGTGTTGATGAATGTAAAGGAATAAAAAGTCTATTTCCAGCATCAGTTCCCAAAGATAACCTAAAGCAATTAGTTGTTAGA…	Proite et al. 2007	ACTATGGAGGTGGAAGGTTGTG	CAGAATGGTCAATATGGGGAAC			A	H	B	A	A	A	A	A	B	B	A	B	B	B	B	A	B	H	A	A	B	B	A	A	B	B	A	A	A	B	H	H	H	B	A	A	A	A
65	PM402		A2	39.3	SSR	GACCGCCCTAAAAACTGTATTCGTACAGTGTCTTCTCCTCTCTCTCTCTCTCTCTCTTTTCTTANCCAAATTACANCATTTTTTTCNNTCTCAATAACATAACCTTTTTTTCAATTTTTCTCGTTATATTTTCTCTGTTTTTTCTTTGTCTCTTTCTATGCTTTCTCANCTCTAAAACCTCAAATTCCAAAACGCCATGCCTCTTCTTCTTCTTCTTCTTATANCCTCCGATTCGTCGCGTGTACTCTTAGGCTTCCTTCTCTTCCGATTCCTCTCTGCATTGGTA	He et al. 2005	CCGCCCTAAAAACTGTATTCG	CCTAAGAGTACACGCGACGA			A	B	B	A	A	A	A	A	B	B	A	B	B	B	B	A	B	H	A	A	B	B	B	A	B	B	A	A	A	B	B	B	A	B	A	A	A	A
66	PM73		A2	39.9	SSR		He et al. 2005	GGGACTCGGAACAGTGTTTATC	AGTGTTGGGTGTGAAAGTGG			A	-	B	A	-	A	A	A	B	B	A	B	B	B	B	A	B	H	-	-	B	B	B	-	B	B	A	-	A	B	B	-	A	B	-	-	-	A
68	Leg213		A2	43.8	CAPS	CAGCCATTTGTGCAGCCTACACAAACTTGGGTGGATCCGTTGCAGGCAGCTCAGACTCCTGTTGATGAGATGATGAGACATGCGTAAGTGAAACTTTTTGCTTTAAATTTATGTTAGAAACGAAGACATTAGAGTTAGGGAGAGGGTCCGAGTAGATAATAGGAAAGATAGTACGAACCTTCTTGGAAAAGGCTTGTAGAGGTTCTGGTGGATCAAATGAAGGATAATCATGTATCTTTAGTTAATTTATAAAAGAGCACTATGGTATTGTTTGATCAATGTAGCTGACGCTACCTAGTGAAAGAAAAAGGGGAATAATTCTTGTTTGTTACTATGTTTCTTCAATAGGAAGATGTTTGATTGTCCTAACAAATCTTNATTATAAAACAAAGAATAAAT…	Bertioli et al. 2009	AGCTCAGACTCCTGTTGATGAGATG	TAGGTAGCGTCAGCTACATTGATC		size	A	B	B	A	A	A	A	B	B	B	A	B	B	B	B	A	B	A	A	A	B	B	B	A	B	B	A	A	A	B	B	-	A	B	A	A	A	A
69	TOG912749_615		A2	46.4	SNP	TTCGGTGTATAATATTACTGCAATTGTGCAGCGGCATCACATGGAAACGGATAGTCTCGG[T/C]ACCTCTAGTTATCAACAGGGTTCAAGTTGGGCAATGGAGGTAGGGGGCCATCTGAAACTT	Nagy et al. 2010					A	B	B	A	A	A	A	B	B	B	A	B	B	A	B	A	B	A	A	B	B	-	B	A	B	B	H	A	A	B	B	B	A	B	A	A	A	A
70	TOG912749#	TOG912749	A2	46.4	SNP	TTCGGTGTATAATATTACTGCAATTGTGCAGCGGCATCACATGGAAACGGATAGTCTCGG[T/C]ACCTCTAGTTATCAACAGGGTTCAAGTTGGGCAATGGAGGTAGGGGGCCATCTGAAACTT	Nagy et al. 2010					A	B	B	A	A	A	A	B	B	B	A	B	B	A	B	A	B	A	A	B	B	B	B	A	B	B	A	A	A	-	B	B	A	B	A	A	A	A
71	Leg296		A2	47	CAPS	ATCAAATTCACTTAGCATCAGCAGCAACCAACTGGTTATCAGCAGTTTCAGCTAGAGGATTGATCTGTTCAAGATATTTGACTGTCATTAATGTACAAATTCTTTATATAATAATATATTGAAAACAAATATAGGACATTCCATGTGCTTACTTCCAAAAGAGTGCAGTCAGTTTTGCAGAAAAGATTATACAAATTCTTCACTTGTTCAATAGATTTATTTTTATCAGCTCCTTTGGGAGCCAAGCCATCAACCACCTTTGCAGCATCTTCATCAGTAATTCCTTTAAAAACATCAATCGGTACCTACTAGAAAGAAGGAGCCCATCGGGTTATCATGCAAAAAAAATATACTAGCAGGACAGAAAATTTTAGTAATCATGAGAAATGCCAAGAATAA…	Bertioli et al. 2009	GGAGGAACCAGCATTGAAGACCTTGCAG	AATATCTCTTTCTGRCGATAYGCRGCATTATC		SspI	A	B	B	B	A	A	A	B	B	B	A	B	B	A	B	A	B	A	A	B	B	B	B	A	B	B	A	A	A	B	B	-	A	B	A	A	A	A
72	RN0x615#	AS1RN0x615	A2	47.6	SSR	CCCTGCCAATCCTCATNACGGCGGGGCATTTAAGGGACAATGGAAATTTAATGGTTGAAATGGCTTTGACTATTAATTCCTGGTTACCCTTAGAAACAGAAGGGTGTGTAACCTTGAAAGAAGAGGTTTTGATGGTTCAAATAGTTTGACTCACAAGGTAATTTCATGGGGGTAATCTCAAACTGTAATGTGGCATTTGTAGTTTGAGTTCAAGTTGGTTCCCTATGATGAAAATATCTGTACATAACTACATATTATTATTATTATTATTATTATTATTATTTATGTAATATATAGTTTTGAGGGAATATAAAGTTATGGTGTAACTTGCATGAGTCTTGGAACTTGCAAATTAACTTGCCTAACAAGGAAAAAACGAAGGTAAGTAAAAGGGATACA…	Moretzsohn et al. 2005	GGGCATTTAAGGGACAATGG	CCCGACCCACACATTTAACATA			A	B	B	B	A	A	A	B	B	B	A	B	B	A	B	A	B	A	A	B	B	B	B	A	B	B	A	A	A	B	B	B	A	B	A	A	A	A
73	TOG908191_552#		A2	48.9	SNP	GCAGCACTGGTAAATATTTGTTTCTTATGAAACCGTATTTCTTGAGTTATTTGTGTTTTT[T/C]GGGATATGCTAGAGTTGCGGCTTAAACACGGTAAAATTAATGTTATCAATAAGATAGCTG	Nagy et al. 2010					A	B	B	B	A	A	A	B	B	B	A	B	B	A	B	A	B	H	A	B	B	-	B	A	B	B	H	A	A	B	B	B	A	B	A	A	A	A
74	DS_c20163_113#		A2	49.5	SNP	AAGAAGCNCGATCCAGCCACGACTTGCGCCACCGGTCCTGCTTGTCCATTTTGCCGAGGC[A/G]CCATTCTTCAATTAATTGTTGCCAAAATACAAGACTAGCAGTGAAACAGAAGCTGAGTCC	Nagy et al. 2010					A	B	B	B	A	A	A	A	B	B	A	B	B	A	B	A	B	H	A	B	B	B	B	A	B	B	A	A	A	-	B	B	A	B	A	A	A	A
75	TC4D02		A2	50.1	SSR	GATCTTGTTTAGGGTTCTGGACAAAGAAGAACAAAAAGGAGGTGTTTCTGTTGGTCCGTCTCCTCTCTGCTCTTCTTTCTCCGAAGCTCGTCTTTGGCCAAGAAGAAAATGAAGCTCTGTTCGAATCGCCTCCCCTCCACAACTCCCTGTCGATTTTATGTTCCTCCACGACCTCCTCGTGTACGCCCTCAACAACCCGTGGGAGGAGTTCTTGCTGATTGCTGGAGCCTCCACCAGCAAGAACATCAGCATCTTCTGCTTCAACGAAGACGACGCCCAAGCCCTGCTGTGCCAGGTTTTCACGGTCCACCCTCGCCTGCGTGACAGCTCCAAAGTTGTTCCCGTTGCACTCAACAAGGTTCCTAAGTTGCTCCTCTCTCTCTCTCTCTCTCTCTCTCT…	Moretzsohn et al. 2005	AAGTTGTTCCCGTTGCACTC	AAAACACCATAAGGTGAATCAAA			A	B	B	B	A	A	A	A	B	B	A	B	B	A	B	A	B	H	A	B	B	B	B	A	B	B	A	A	A	B	B	B	A	B	A	A	A	A
76	TOG900416	TOG900416_102_103	A2	51.3	SNP	TTCAGCCAAGCGTGGGGGATCTGTCCCTTTACCCTTTACCTGAAAAAAAAAAAACAGAGN[A/G]TGTAATTGGGGCAAATGATCGAACACATAATGAGCAAGAAGAATAGGAAGAGGAAG	Nagy et al. 2010					A	B	B	B	A	A	A	A	B	B	A	B	H	A	B	A	B	H	A	B	B	B	B	A	B	B	A	A	A	-	B	B	A	B	A	A	A	A
77	Leg202		A2	52.5	CAPS	CAGAATGGCTAGTTCAGAACAGATCATGCATTGAAGGACGTCGTGCCATCGAGTTGGGAAGGTAGTTCAATTACTTGGATTTATTTATTTGTTTAATGCTGTAGTTATACTCAACGTGTAGAAATCTTGCTCAAAATGTTCATTGTCAAGTGGTCTTGACTTGATCTTGTTATGTTAGCAATAATCTCTACATTTGTCCATAATCACTCTTGGTTGTACTATTTTCTTTTCTAATAAGATGATTTACTGCCATCATTATGGAAATGTAATTCTATGATCATAATGACAGAGGTATGTTCCTTGTTG	Bertioli et al. 2009	TGAATGCTAATTTRCTCTGGCCAGG	TAGTACAACCAAGAGTGATTATGGAC		RsaI	A	B	B	B	A	A	A	A	B	B	A	B	B	A	B	A	B	H	A	B	B	B	B	A	B	B	A	A	A	B	B	H	A	B	A	A	A	A
78	Ah-573		A2	53.3	SSR	AATTGCCAAAATGTGTTTTATCACTTACTCTCTGTGAGCATAGTTAGGCTTTTATAATGAAACATCATGGGGTCATCTAATCTCTGTGACCAACCACATCCATCTAATGGTATAAGACTTTGTTGTTGTTGTTGTTAAGCATAGTTAGATTTTGTGCGACCGAGTCCAGCTGCGGTTGTTGGGATTGCATGTGTTAAAGTGTAGATTTCCTGTGTTTGCAACTTGAATT	Moretzsohn et al 2004	TCTCTGTGACCAACCACATCCA	AACACATGCAATCCCAACAACC			A	B	B	B	A	A	A	A	B	B	A	B	B	A	B	A	B	H	A	B	B	B	B	A	B	B	A	A	A	B	B	B	A	B	A	A	A	A
79	DS_c1594_467		A2	54	SNP	CTTAGTAAATAATTAATTAATAATGCAACGGAAACTGAAGTGTGTCATAATCTCCAAAGT[A/G]GGAAGTGGCTGAGTGGAATCCGCTTCCTCTCTAACACATCTTTTCATATCTTAATTGATG	Nagy et al. 2010					A	B	B	B	A	A	A	A	B	B	A	B	B	H	B	A	B	H	A	B	B	B	B	A	B	B	A	A	A	-	B	B	A	B	A	A	A	A
80	TC1A08		A2	54.7	SSR	AAAGGGGTTAAGGGCATGACTTACCCCCATTTCCCAAAATCACAAATTGTGTGACATTGAGAGAGAGAGAGAGAGAGAGAGAGAGAGAGAGAGAGAGAGAGAGAGAGAGAGAGAGAGACGAAGAAAAGAGAGAATGAAACCCTAGCACTATTCACTTCACCACTCAAATCTACTTTTCTCTTAAATCGGAGCTCCGATCGACGACCCATTTGTGGCCATGCGATGATC	Moretzsohn et al. 2005	AAGGGGTTAAGGGCATGACT	CCACAAATGGGTCGTCGAT			A	B	B	B	A	A	A	A	B	A	A	H	B	H	B	A	B	H	A	B	B	B	B	A	B	B	A	A	A	B	B	B	A	B	A	A	A	A
81	SD_c3834p292vAG		A2	56.4	SNP	TCATGTATTAGCGTGTCCCATTGTTTTTTTTATTAATTCGCTCTCCTTCTTGGTGGTTT[A/G]ATCAGTTGGTTGTTGAATGTATTAATCGCTTATTTTATATATAGTAATTACTCCAC	this manuscript					A	B	B	B	A	A	A	A	B	B	A	B	B	H	B	A	B	H	A	B	B	B	B	A	B	B	A	A	A	B	B	-	A	B	A	A	A	A
82	DS_c4566_203		A2	63.7	SNP	CTTGAATAATTTTTTANCAGACCATAACCTATTGAACCATTGAATGAAAGACATGTCTGT[A/G]TTCATTTGAATTGCAGAACTCAGAGTGCACAAATGTAACCCTTGTTCAAGGAATGAAATA	Nagy et al. 2010					A	B	B	B	A	A	A	A	B	A	A	H	H	H	B	A	B	H	B	B	B	B	B	A	B	B	A	A	A	-	B	A	A	A	A	A	A	A
83	Seq14F4	pPGSseq14F4	A2	66.2	SSR	ATGTAGAGAGGAATTAAGAAGAGAAGAAAAATGAAGAGAATTGAATGAAGGAGGAAGTGAAAAAAAAAAAAGAATGTTGAGGTGTATTTGTATGAAATTAGGGTTTGGTGTAAGATTAGTATTTAAAAAAGGGAAGTGAAAGAAAGAAAGATAGATAGATAGAGAGAATAGAAGAATTTAAGAAGTAGAAGAAGAGGAAGTCTTTAAAGCCAAGCGAGTATGAAAAAGAAAAAAGAAAAAAGAAAAAAGGAAAAAAAAGGAAAAAGTAAAAGAAAGGATTTTTAATAACACACCCCACACGTTTAGTTGCTTGCGTGAAGCAAACATGCGATAAGTCCCCTTAGGCCTTAGCTTACTATTTTCCTCATCAATACATACACACACAAGCACTTTCTTATT…	Ferguson et al. 2004	ACGTTTAGTTGCTTGCGTGA	TGAATTCAAAGGAAAATGAAAAA			A	B	B	B	A	A	A	A	B	A	A	H	A	H	B	A	B	A	B	B	B	B	-	A	-	B	A	A	A	B	B	A	A	A	A	A	A	A
84	Leg146		A2	69.9	CAPS	GAAAACTTGCTGGGAAAGGTTGTTCCTTTATGCACAGAACTCATTGATGATTATAATTTGAGTGTTGTTACTGCTTTTACAACTCTAATGCTTATTATGTTTGTGAAAATACAATTCTTAATTTTCTTAAATGGCCTTATTTCTTTTAAACAAATATTGTTATATTACTTATACTGTATGGTGTGAAACAAGATGCATTGGTGTTTCAATTTCATTGGTATTTTTCTATGCAATGCATTTTATGAATGCAGCTGAGAAGCTTATTAATGCTATCCACTTTTTGTCTATGTTTATGGTTGGACTGAAGAAAATTCATCACCCCCGTTTGAATATAAATTTGCAATATGGTGTTTTCTATGACTGAGTGGTTTAAATGAAAAAAGTCGGTATTACAGATTG…	Bertioli et al. 2009	AAATTGAATTTGTCACTTAGAATGTGTCTTGATAT	TAAGACTAGTCTCAGCCTCTCAGGTTG		EcoRV	A	B	H	B	A	A	A	A	H	A	A	H	H	-	B	A	-	H	B	B	B	-	A	A	B	B	A	A	A	B	B	A	-	A	A	A	A	A
85	Seq11H11#		A2	73.7	SSR	ATCATTTTTTTTCTAACATCAGATAAAATAACCAACAATTCTTTACATTTACGTCATTTTAATCTGCATATGTGTTGCCCGCGCATCGTGCGGGTATCTTGCTAGTTAATATATAATAAGCAATTAGTGCATGTTTAGGTGATTGACAAGTGTCATGGACAGTTAAATGACACATGTCTCAGCAAGTAAAATTACATTGTTAACCGAAAAAGTGGACTGTAAACATTAAAACGTGAATGGGTAAAATAGACATTGTATCGGAGCTGCTAAAATAACAGCTCAGTAGCTCTGAAAAAAAGTGTTTTTGACAAAAGATAGTTGAGGAGATTCTAGCTATAAGCGGGTACTTTCTCTTTTTGGGATTGGAATTCAAATTTCAAATACAAAATTTGAATGAAC…	Moretzsohn et al. 2005: Ferguson et al 2004	GCTATAAGCGGGTACTTTCTCTTT	TTCCAGTTATTGTTTTCATCACC			H	B	H	B	-	A	H	H	H	H	H	H	H	H	B	H	H	H	B	B	B	B	H	H	-	H	H	A	H	B	B	-	A	-	H	H	H	A
86	TOG896540_664		A2	76.2	SNP	CCAAAGCTACTTAAKAAACTCATGATTTNGTARAATGCCAAAAGCATACTCAGAAGCTTT[A/G]GCTAATTAGGGTCTGTTTGATAAGCTTTATTTTTTAGTTTTATGTTTTCCCCTTTCAT	Nagy et al. 2010					A	B	H	B	A	A	A	A	H	A	A	B	H	H	B	A	B	A	B	B	B	B	A	A	B	A	H	A	A	B	B	-	A	A	A	A	A	A
87	Leg069#		A2	81	CAPS	CCGCATTTGGTTGCACCTTCCATAGTTTTCCAGGATTAATCAGGCCTCACAGTACTGCTAGATATGCTATAAAGAAGTTGCTGGAGCTTAGGGCACAAAAACCTTCAAGTTTATCAGATGCTATTGTTGAATACACTGCAATATTGAAAAACAGGTCTAAGTCTTTGAAAGAGGTAATTCCAGATCTGTCAACTTTTATGTTTGAGATGTATTTAACATGTATATTACATTGATCCCTCTCAAGTTTAAGTGATATTACACTTTGCACCCTTTGATTTGTCATGTTTACAACTGAGGTCAATGCTACATTTATAAATCCAAGGGTATCAGTTGTAAGTTGTAACATTGGTTAAACTTAAGGTGAGGTTAGTGTATGTTGTACAAATTAAGAGATGATGC…	Bertioli et al. 2009	ATTTAACATGTATATTACATTGATCCCTCTCCAG	GATTAGGTGATATTACATGCATCATCTC		BstNI	A	B	A	B	A	A	A	A	A	A	A	B	A	A	B	A	A	H	B	B	B	B	A	A	B	A	H	H	A	B	A	A	A	A	A	A	A	A
88	LegTC3145#		A2	81.6	CAPS	TTAGCTTAGATTAGATGCGTTGAAAAAGATTATTACATACAAAATCAGTCACGCTACAATACAAAAGGTGGAAACTTTGGAGTCGACTTCACGTGAAGTTGATAGCTGAGAGCGATTAGATTATTTGATTGATTTGACTATCAAACTTTATGTGAAGTCGATTATACTGANTTTCCACAAAA	Bertioli et al. 2009	ATTATTATTATTATTAGGTGTTCATGTTCA	TACATACAAAATCAGTCACGCTAC		SalI	A	B	A	B	A	A	A	A	A	A	A	B	A	A	B	A	A	H	B	B	B	B	A	A	B	A	A	H	A	B	A	-	A	A	A	A	A	A
89	TOG894890_927#		A2	82.3	SNP	TATACCATATCCATTTCTTAATTGATATTGAATCTTTCATTGTTGTGATAATGTCTTTT[A/G]TTGCCGCTGCAGACGGATGCNNNCTTYAAGACCAGTGTTCCTAATGTATACGCYGTTGGT	Nagy et al. 2010					A	B	A	B	A	A	A	A	A	A	A	B	A	A	B	A	A	A	B	B	B	B	A	A	H	A	A	H	A	B	A	A	A	A	A	A	A	A
90	DS_c1565_477#		A2	83	SNP	AATCAAAGAGAGGATCAAGAAAACAAAGGATGAGAAGAAGGCAAAGAAGGCAGAAACTAC[A/G]GCAAAGTCCCAAAAGTCCCAAGGCAAAGCTAATGTTTCCAAGGGTGCTCAACCTAAAGGC	Nagy et al. 2010					H	B	A	B	A	H	A	A	A	A	A	B	H	H	B	A	A	H	B	B	B	B	A	H	H	H	H	H	A	-	A	A	A	A	A	A	A	A
91	DS_c1458_262#		A2	86.8	SNP	TAACTTGCAAGGTAGTATCGATGAGCC[A/G]GTCGAGGATGGGGATACAGCATTACATTTGACCTGTTTGTATGGCCATTTGGAATGCGCC	Nagy et al. 2010					A	B	A	H	A	A	A	A	A	A	A	H	A	A	A	A	A	H	B	B	B	B	A	H	A	A	A	A	A	-	A	A	A	A	A	A	A	A
92	TOG908826_274#		A2	88.1	SNP	CATTACTAGAATGATGCCAGTGGTAGTCATGGATATCATTCCATGAGCATCAAGCTACTA[T/C]GAAGTGATATATGATGTTGTTGGCAAATTTCATCAACTCTACGTGTATGCTCGGTTTGGG	Nagy et al. 2010					A	B	A	H	A	A	A	A	A	A	A	B	A	A	A	A	A	A	B	B	A	B	A	A	H	A	A	H	A	B	A	A	A	A	A	A	A	A
93	Seq4F10		A3	0	SSR	GCATGAATGAACTTCACACAGACCTCTCTCACACACGTCAAAAACAATGAACCAGCTAAAAGGAAACGCAAAAGTTGCATTCCAAAAAACAAAATGATCTCTCTTTCTCTCTTTCTCACTGCGAAACCCCTAACTGACTAACCTCACCGAACTAAGGAAATTATGTGTGTGTGTGTGAGAGAGAGAGAGAGAAAGAGAACGAGGGAGAGAAGAAAGGAGGAAGAATTGTTCAGTTCAAACAGATAAATCTTACAGGACAAGTCAACGGCAGCAACATAGACAGGACGGGCTTGCATTGCCGCTTCCTCCGACGATCCATCTAAGCCAATTCAAATTAAAAAAGAAGTCATAATAACAAAAGACAGAAAATGGATAGGAAACCTGTACAACTTCAGTTGA…	Moretzsohn et al. 2005: Ferguson et al 2004	TGCGAAACCCCTAACTGACT	TCTATGTTGCTGCCGTTGAC			B	A	A	A	A	B	A	A	B	A	B	A	A	B	A	B	A	A	A	A	A	-	A	A	A	A	-	B	A	B	A	-	A	A	-	-	A	-
94	DS_c7338_180		A3	0.8	SNP	GTTGTGAAGTTCAAGGATGGTGTAGCAGTTGAAGAACTCACTGAAGGGTTGGTGAAAATG[A/G]TCTCAGGAATTGAGCATGTTAAGTCCTTCCAATGGGGAAAAGATATTGGAGGACCTGATT	Nagy et al. 2010					B	A	A	A	H	B	A	A	B	A	B	A	A	B	A	B	A	A	A	B	A	B	A	H	A	A	B	B	A	-	A	A	A	A	B	A	A	A
95	TOG902919_732		A3	1.4	SNP	AAGTGAAGTCCCGGATCCTTATTATGGTGGACCGCAAGGGTTTGA[A/G]AAGGTATTCATGTTCTGCTATTCATTGCCATCTGATCCATTTATATAACTTAATGAGGAA	Nagy et al. 2010					B	A	A	A	H	B	A	A	B	A	B	A	A	B	A	B	A	A	A	B	A	-	A	H	A	A	B	B	A	B	A	A	A	A	B	A	A	A
96	RN8C09	AS1RN8C09	A3	12.5	SSR	AAAACTAGTGTATCAAAGAAGAGAAAAAAAGGNCTAAAGATGTTGAAGTTGAAGAGCAAAGAGGAGGAGGAGGAGGAGAAGAATACTCGGCAAAAGACTACCATGAACCACCACCAGCACCATTGATTGATGCAGAGGAGCTTGGGGAGTGGTCCTTCTATAGAGCACTCATAGCTGAGTTTATAGCAACACTTTTATTCCTTTACATCACTGTGTTGACCATTATTGGTTATAGTAACCAAAGTGATACCACAATCAAGGGTAACACACAGTGTGATGGTGTTGGAATCTTGTGTATTGCTTGGGCCTTTGGTGGCATGATTTTCATCCTTGTTTACTG	Moretzsohn et al. 2005	GATGTTGAAGTTGAAGAGCA	TACACAAGATTCCAACACCA			B	A	A	B	H	A	A	A	B	B	B	B	A	B	B	B	A	A	A	B	A	B	A	H	A	B	B	B	B	B	A	A	A	A	B	A	B	A
97	TOG905182	TOG905182_531	A3	14.4	SNP	TCTGTTTATTTTAAACTTGCTTAACTTACCTRTGGTTTTTTCCATAACTACCTTAGTGCA[T/C]GTTTTTAGCATTTTTTCCCCCTTATTTTCTAGGTTCAAATGGCCGTCAATGATCTAGT	Nagy et al. 2010					A	A	A	B	H	A	A	A	B	B	B	B	A	B	B	B	A	A	A	B	A	B	A	H	A	B	B	A	B	-	A	A	A	A	B	A	B	A
98	TOG905182_531		A3	15.8	SNP	ACTAGATCATTGACGGCCATTTGAACCTAGAAAATAAGGGGGAAAAAATGCTAAAAAC[A/G]TGCACTAAGGTAGTTATGGAAAAAACCAAGGTAAGTTAAGCAAGTTTAAAATAAACAGA	Nagy et al. 2010					A	A	A	B	H	A	A	A	B	B	B	B	A	B	B	B	A	A	A	H	A	A	A	H	A	B	B	A	B	B	A	A	A	A	B	A	B	A
99	DS_c5636_217		A3	20	SNP	GTGCAGTTGCAAATACTCCTCAAGTAGTAAAACAAAAGTCTGAAACTGTGTCCAAGAATA[A/G]ACAAGAGTCCAAAGCAAACAAGAAAGAATCTCCAAACAGCTTCCCAACTAATGTCAGGAG	Nagy et al. 2010					A	A	A	B	H	H	A	A	B	B	B	B	H	B	B	B	A	A	A	B	A	B	A	H	A	B	H	A	B	-	A	A	A	A	B	A	B	A
100	TOG916363_409#		A3	21.2	SNP	ATTTACATCATGCTACACCTAATAACTATCTATGTCATAGAACAAGGACTGCCTCAATTC[A/G]CCTGGAAGTAACAACACTTTTGCTAAAGTCTATGATGTAAACATCATGGTCCTTTGTTAG	Nagy et al. 2010					A	A	A	B	H	A	A	A	B	B	B	B	A	B	B	B	A	A	A	H	A	-	A	H	A	B	A	A	B	B	A	A	A	A	B	A	B	A
101	TOG896251_774#		A3	23.3	SNP	GAGAATGTATAATTCATTGGTGGAGAAGTGTTTCACYGATTGTGTGGATACATTCAAGCA[T/C]AAATCCCTGCAAAAACAAGAGGAAACCTGTGTTAAGAGGTGTGCTGAGAAGTTTCTGAAG	Nagy et al. 2010					A	A	A	B	H	A	A	A	B	B	B	B	A	B	B	B	A	A	A	H	A	A	A	A	H	B	A	A	B	B	A	A	A	A	H	A	B	A
102	TOG899728_220#		A3	24.8	SNP	TTCTTTAGCTCTTCTTTCTGCTTATTATAAATTTCTTGGAGGGTTCCCACTTATTGCTGT[T/C]GCGGCTTACTTCTTTATGTTGGTAGCTATCAGGTAAAATACCCCCTGGTCATTGGCCTT	Nagy et al. 2010					A	A	A	B	H	A	A	A	A	B	B	B	A	B	B	B	A	A	A	H	A	A	A	A	H	B	A	A	B	B	A	A	A	A	H	A	B	A
103	DS_c9436_517#		A3	27.2	SNP	CAAGAGAAAATCCCTCTTTGCACCCTTAGCCACAAAGCTAATAGGATTATATTTCCTTAT[A/T]CCTTCTTCTATAACAAAGCTTGCTGCTTGGTTAAAATCATCTCCAGAGCCACTGCAACTG	Nagy et al. 2010					A	A	A	B	H	A	A	A	A	B	B	B	A	B	B	B	A	A	A	A	A	B	A	A	H	B	H	A	B	-	A	A	A	A	H	A	B	A
104	Leg133#		A3	31.1	CAPS	GTAAGTAACGAATAAACTTTTTCTTCTTTCCTGTTGTTCACTGCTAGAATAACAAGTTTTGTATGTTAACACTACCATAATAAAGTTTGTAAGAGCTAGTTTATGTGATGTTTTTCACTTTCCAACTTACGGCCGGCTGTATGTCCCCCCACCCTGGTCCCCCTTCTCTTCCTCAATACTATCTTCATCCAAGCATGCTATAAATAAAGTTGGTGTTTATGTTTAGTACTGCTTGAATAACAGACATGACAAGTCAGGTAATGAGCAATTCGTCACTGAACTTAGCAAATGGGTTTTCCATGAAAGGGGTCACCTAAAGGTAATAAACAAAATGCTTCCATCAATGTTGTTTCCATTCTTTCATTCAGTTGATAATTGACAACACCGTTAGAATCATTT…	Bertioli et al. 2009	TTCCTGTTGTTCACTGCTAGAATAAC	TAGCTATATTACCAAATCATCATTGATCC		HinfI	A	A	A	B	H	A	-	A	A	B	B	B	A	B	B	B	A	A	A	A	A	B	A	A	H	B	H	A	B	B	A	A	A	A	H	A	A	A
105	TOG895760_948#		A3	32.2	SNP	CTAACAGGAAGACCTTGATACCATCGATCGGATGATAGAAGATGGTGAAGCTACCTACAA[T/C]AAGTGGCGCCACCCTGATCCTTATATAGGTAACAACATTATCTCACTCAGATTTTGCTAC	Nagy et al. 2010					A	A	A	B	A	A	B	A	A	B	B	B	A	B	B	A	A	A	A	A	A	-	A	A	H	B	A	A	B	B	A	A	A	A	H	A	A	A
106	TOG896068_100#		A3	33.6	SNP	CAAAAGAGGCAACTTCACTGAAGAAGAAGATGAACTCATCATCAAACTCCACAGTCTCCT[T/C]GGTAACAAGTAAGGATTTTGANNNNNNNNNNACTACCCCATCAACAWAACAGATTCTATA	Nagy et al. 2010					H	A	A	B	A	A	B	A	A	B	B	B	A	B	B	A	A	A	A	A	A	-	A	A	H	B	A	A	B	B	A	A	A	A	H	A	A	A
107	Leg470#		A3	34.9	CAPS		Bertioli et al. 2009					H	A	A	A	A	A	B	A	A	B	B	B	A	B	B	A	H	A	A	A	A	B	A	A	H	B	H	A	B	B	A	-	A	A	H	A	A	A
108	LegTC811#		A3	40.5	CAPS		Bertioli et al. 2009	CACACTCACCTATCTTAATATACACAC	GTGGCTGGTAGGGTGCTGCCTCAAGCT		HindIII	B	A	B	A	A	A	B	A	A	B	B	B	A	A	B	A	B	A	A	A	A	B	A	A	B	B	B	A	B	B	A	A	A	A	B	A	A	A
109	TC11E04#		A3	42	SSR	GATCTTCGTGTCCCTCTCATACGACACCCTGAAATCAAGTTTTGACAATTAGAACTGTAGAGAGAGAGAGAGAGAGAGAGAGAGAGAGAGAGAGAGAGAGAGAGATGAGGCATACTTTTTGGTGCCTTCGG	Moretzsohn et al. 2005	ACGACACCCTGAAATCAAGTTT	CCGAAGGCACCAAAAAGTAT			H	-	H	A	A	A	B	A	A	B	B	B	A	A	B	A	B	A	A	A	A	B	A	A	H	B	H	A	B	B	A	A	A	A	H	A	A	A
110	TOG903841_1059#		A3	43.5	SNP	AAAATATGAAAYAGCTAAACAGTAATACAACAACTGGGAGCTGAAAGCCATAAAACCAAC[C/G]AAGGTTAAACTTCCAATCAAAACTAATGAAGGACCGCAATCTTTGTTGTTACAATCAATT	Nagy et al. 2010					H	A	A	A	A	A	B	A	A	B	B	B	A	A	B	A	B	A	A	A	A	-	A	A	H	B	A	A	B	B	A	A	A	A	H	A	A	A
111	Leg729#		A3	45	CAPS		Bertioli et al. 2009				HpyF3I	A	A	A	A	A	A	B	A	A	B	B	B	A	A	B	A	B	A	A	A	A	B	A	A	A	B	A	A	B	B	A	-	A	A	A	A	A	A
112	PM238#		A3	46.3	SSR	ACCTCTCCTCTGCTCTGCACTGCACCCAAACTAAGCAACAATAATAAACAAAACCCTGCAAGAATCAAAGGCAAAAAAGTACTACTTTATTCTCTCTCTCTCTCTCTCTCTCTCCTACTTCCTCTCTAGTCTCTTCATCCCCATGTTCTTGTACACGAAGGTTCCTTTTGTTCTATATTCCCTGAATTTCTA	He et. al. 2003	CTCTCCTCTGCTCTGCACTG	ACAAGAACATGGGGATGAAGA			H	A	H	A	A	A	B	A	A	B	B	B	A	A	B	A	B	A	A	A	A	B	A	A	A	-	-	-	-	B	B	A	A	A	A	H	A	A
113	Leg225#		A3	47.6	CAPS		Bertioli et al. 2009	TGGTACGGGTTCAGAATCAATTTC	TCCAATGTTATAACCCCTGATAAC		DdeI	H	A	H	A	A	A	B	A	A	B	B	B	A	A	B	A	B	A	A	A	A	B	A	A	H	B	A	A	B	B	B	A	A	A	A	H	A	A
114	SD_c5693p296vAG#		A3	48.2	SNP	CTGCTTGCCACTTCCTTGGAAACAAGGCAGTTATGTGGGTTCCCAACATGGCTGTCAAT[A/G]GTGTCTACAATAATGCCAATATGGCAAGTTAATTAACTATGCCTTTCTTGAAGCCT	this manuscript					H	A	H	A	A	A	B	A	A	B	B	B	A	A	B	A	B	A	A	A	A	B	A	A	A	B	A	A	B	B	B	-	A	A	A	H	A	A
115	TOG902935_739#		A3	48.2	SNP	TTTGCAGGGCATGCAAGGCATCTAATCCTACTTNNCCCCCCTTCAACCAAAAAATTATAA[T/C]AATTCTCATACAGCTNTTAAGATTGGGATGGGAAACGCATAAAAAAGAAATAAGAAAGAA	Nagy et al. 2010					H	A	A	A	A	A	B	A	A	B	B	B	A	A	B	A	B	A	A	A	A	-	A	A	-	B	A	A	B	B	B	-	A	A	A	H	A	A
116	TOG897323_947#		A3	50.2	SNP	AAAACTACTTAATATAAAAAACTAAAGATATTCATTGGGATAATTTGCAAATATACCCCA[A/C]ATTCAACACTGATACATAAATTGTAAAACATGAAAATTTCRCAACTTTTTTTAAAATGCC	Nagy et al. 2010					H	A	A	A	A	A	B	A	A	B	B	B	A	A	B	A	B	A	A	A	A	A	A	A	-	A	A	A	B	B	B	-	A	A	A	H	A	A
117	DS_c2626_285#		A3	50.8	SNP	TATCAGCATCAAAATTATTGGGGAGAGACGGGTTGGGTGAGGAGTGATAGTGACCCTGGT[A/G]AGAATAAGATGAAGGGAAGAACTCCTTGGCCAAAGGGTTCAGTTTTTTGAAGATGTCAAC	Nagy et al. 2010					H	A	A	A	A	A	B	A	A	B	B	B	A	A	B	A	B	A	A	A	A	B	A	A	A	A	A	A	B	-	B	A	A	A	A	H	A	A
118	TOG897323_439#		A3	51.1	SNP	AGAATGCATATACTTAAAGAATGATTAAACCATGCAATGGAAAATAAACCAAAACAAAAG[A/G]GGGTTCTGATAATTCTTTTAGGGTGCATTTGTGAGTTGGGATCTTGGAGATGAAGGGAGG	Nagy et al. 2010					H	A	A	A	A	A	B	A	A	B	B	B	A	A	B	A	B	A	A	A	A	-	A	A	-	A	A	A	B	B	B	-	A	A	A	H	A	A
119	Leg043#		A3	51.4	SCAR	TAAAAAACAATTCGTAAAATGTATTAATCACAAACAAAGACAAAATTTTGCCTCACGATCACCAGATGTAAAGCACAGTGATTCAGAATGCTGGGGGAAAAAAAAAAAAGAAATGTATGAAAATAGATTATTTTAGACTAAACACTTGACTCTTTTCTTTTTTTAGGGAAAATTCAATCCCTAACCAAAATAAATTAACGTGCAGTTCTAAATACTAAAATGGATGAAACATATTAGTCCTTTTGGTATCCCAGCCTATGGAGTATCGATTAATGCTTCTCCCATTTTCCGTGGCTGGGGACTGACCATTTACTCTTCTTTTAGATCTAAGTTACCTCATAGCCACCATAAACGAGGCCCATAAATTCACTCATGCAATTGCGATGATAGTATGGAGGA…	Bertioli et al. 2009	GTATTTAGAACTGCACGTTAATTTATTTTGG	GATCACCAGATGTAAAGCACAGTG		size	H	A	A	A	A	A	B	A	A	B	B	B	A	A	B	A	B	A	A	A	A	B	A	A	H	A	A	A	B	B	B	A	A	A	A	H	A	A
120	SD_c7090p176vCT#		A3	52.1	SNP	AGAAGACGAAACTACACTCACTTTCTAAAATTACACACTCAATTCCTCAACCTCGG[G/A]CCCTAATGGTTTAAAGACGGCTTCCACTTCACTGGCATCAACTTCCTCTAACCTTGATG	this manuscript					H	A	A	A	A	A	H	A	A	B	B	B	A	A	B	A	B	A	A	A	A	B	A	A	A	A	A	A	B	B	B	-	A	A	A	H	A	A
121	DS_c1119_235#		A3	52.8	SNP	CTTGAACTTGGAAACTGTGAAGTCGGTTAGTTGGGAGCAGTTGAGGTTGTTATTATTGTT[C/G]GGGAGAGGGGAAGAGGAAGTAGAAGGAGAATGAGATTGAGATTGAGAAGAGAGGAGGCGA	Nagy et al. 2010					H	A	A	A	A	A	H	A	A	B	B	B	A	A	B	A	A	A	A	A	A	B	A	A	A	A	A	A	B	-	B	A	A	A	A	H	A	A
122	Leg223#		A3	53.5	SCAR	TGGAAGATTGGGAGTTGTGATTGGTGAATTATGCGGTGATTTAATTCAGAAAAATGGTATAGTTCTAGCAAGCAAATGCAATGGTACTGTGTTTCTTTTCACTTATTTTGGGTATTGTTTTGATTGGAACAACACTCATATTTTCATTGTGTACATTTGTCTAGATATGAGTACTATTATGTCACGGAATTCCATTTCATTTTCTTTTTTCAAATGAAGAACAAAAGTGTACATGGAAGTAAGGCCCCCTCCCCACCCCACCCTTCTTTTTGTATTTTTTCCTGGTAGTTTTCTTCTTATGAAATGCAATTCATAAAAGTCAACGTTTCAGACCTGACATGTCAGTGAATTGAATATTTTGCTTTGTTTACCATCATTTATTCATTTCAGTTTTGTTAT…	Bertioli et al. 2009	TAGTTTTCTTCTTATGAAATGCAATTC	TACAAGAACAACATCCAATTTATCAAAC		size	H	A	A	A	A	A	H	A	A	B	B	B	A	A	B	A	A	A	A	A	A	B	A	A	A	A	A	A	B	B	B	-	A	A	A	A	A	A
123	TC3G01#		A3	54.2	SSR	GCTAATAATTGGAAGGAAAACGAGAAAAATAGGCGCGAAGTTTAGTGTCATATTTACCATAAGAAAAGTCCGACAATAAACACTTTAATGGAACGCTGAGTTTTGGTGACCTGCACCGCATTACGGTAAATCCGACGGTAATCGTGCCCTAAATTTGAACTGCGAACCCTCTTTTCCTTTATTTCGAATTTCTCTCTCTCTCTCTCTCTCTCTCTCTCTTTTTAACCTCTCGCCTTCTTCTCTCTCTCTCTCTCTCTCTCTCTAACCTTCTCATATCTCCTCTCCATTAACATTCTCCTCTGTGGCAACCCCATCCGACGGTACCCTCTCACCATTCTGCTGTTGTTGCTGTTGCAAACCGGTTCTGCTGCCACTACTGCAAACGCTTCTACGGCCACT…	Moretzsohn et al. 2005	GACGGTAATCGTGCCCTAAA	TGCAGTAGTGGCAGCAGAAC			H	A	A	A	H	H	H	A	H	B	B	B	A	A	B	A	A	A	-	-	A	-	A	-	A	A	A	-	B	B	B	-	A	A	-	-	A	-
124	Leg301#		A3	54.2	SCAR	AAAGGTTGTCCCGATGCACGAAAGGACTTGTTCGTATTGCTAGGGTACGGTTTTCTTGAATATCAGTCTTTGTTTTAAATATGATTTTGATGATGTATGTTTGAAGACTGTCCATCATTTCCTCATGTTTTGCACTCATGACCATCAGTGATTTTGTTAAAGTGATTGCTTTTGACTCAGGGAGAGGAGGGATTAGTCCATTTTCAGTGGCTTGATCGGACACAAAATGTGGTCGAAGATGTATCCTTTATTTCCCACCCCACTTATTGTCATTCTTATTTTGATGTTTTCCAAGCTTATGTTCCTGCTCATTCATCATGTTTATTCTAAATATATATTTTAAGAATGAAGTTGATTAATAATTTATTCCTCACTGTTATTTCTTTCTGCTGGATTTAT…	Bertioli et al. 2009	AAAGGACTTGTTCGTATTGCTAG	ATGGACTAATCCCTCCTCTCCCTG		size	H	A	A	A	A	A	-	A	A	B	B	B	A	A	B	A	A	A	A	A	A	B	A	A	A	A	A	A	B	B	B	-	A	A	A	H	A	A
125	Seq15F12#		A3	57.9	SSR	TCCTTCTTCGTCATAAAAGTCAACCGCTCACACTGTCGGCTTCGACACCATCATTGACGGATTCTCTCTCTCTCTCTCTCTCTCTCTCTCTCTCTCTCTCTCTCTACGACTGCCACTCACGTTCTCTCTCAGTCTTACTCCCAAACCCTACCTCTTCACTCTTGTTTCCATCTTCAGGATTGTACGTCTCTTTAGTCTTGGCCAATTTCTTCTTTTATTGTTCTGAGATTACCAGTCCCTACGTCCCCACCCAAAACCTTAACCCTAGCTACGTCCCCACCCAAAATCCTAACCCTAGCTACTAGAATTCGTCGTCTAAGAGCACAATCATGGCGACGACGCTAGTTAGTTCAGTCAGTGGGATACTGGTAATGCTAAATGAGTCCCATATGTCTCTTG…	Ferguson et al. 2004	AAAGTCAACCGCTCACACTG	AGGGTTAGGATTTTGGGTGG			A	A	A	A	A	A	A	A	A	B	B	B	A	A	A	A	A	A	A	A	A	-	A	A	A	A	A	A	A	A	-	A	A	A	A	A	A	A
126	PM3		A3	70.5	SSR	ATAGTAAATTGAAAGAAATTATACACTCCAATTATGCAGAGAGAGAGAGAGAGAGAGAGAGAGAGAGGTTTACCAGTGCAATAGAATGCAGGTGAAGTGAAGTGATGAGGGTAACGGATAAACGGAGGAAGAAGCGTGGAAAATAGGAGGTTTACGAGTTTTTACCAAGTTGCCCTCGTAAACATAGAGCTGTCATGCCGAAT						B	A	A	A	A	A	B	A	A	B	B	B	A	A	B	A	A	A	A	A	A	B	H	A	A	A	A	-	B	B	B	A	A	A	A	B	A	A
127	Seq18A5		A3	72.4	SSR	ATTGGATAATCAATCCTTAGTCATATTTGGCCACCATTCTTTTGGCCACCCGAGACTCACCCTAATATAAAATGTTTTATATTGTCAATATATTAAAATTAAACACTATATTTAAATACTATACTAATTTATAATAGAAAAAGTATAGGTAAACAATGAGAATACTAAACAATGTAAACAATAGATATATCGAATGTTCAATTCAATAGGTATGCAAATGATTATGTTCATTGTTTTTAATTAGACGATTATTTCTTTTGATTCGATTTACTCATGCACAATTAATAATGACTGGATGTTCAATTCATTAGGTATGCAAATAGTTATGTTAATGTTAAGATTTAGGAATTAATTTGGGAGTAGAATATTTTTTTACTTTATTAGGTCAATTTTAAAATT…	Ferguson et al. 2004	TGATTCGATTTACTCATGCACA	GAGGATTCTTGAGCCTCGAC			B	H	A	H	A	A	B	A	A	B	B	B	A	H	B	H	A	A	A	H	A	B	H	H	H	H	H	H	B	B	B	H	A	H	H	B	A	H
128	Leg181#		A3	75.6	CAPS	GAACCATTAGGTATCGTTAGAGAGGTTTCTGACATAGATCCATCCATATATGTACATATACACACCAAGTCATTTAACTTTATCATTAAGATGTTTTCGAACATATGTTGTAGGATATTACTGATTTGTTTCCCGTGTTCCATGTTTCATAGTTTTGTGAATGAATATTAAATGAAACTGTGAAAACAACAAAATCTTATCTCCCACATTCACTATTTCTTTTACAAGATCCTGATAAAAAAGAAAACATAGGGAATGAAAATATTAAATGAAATGGAATTCAAATAGAGTTATTTGCAAAGCCATCTCAGTCTAAATGGAATTAGACCAAGTAATTTCACAGGAAGAAATGTGAAAGTGGGGGCTGCTAAGTGTCGATACCCAGAATTAATTGAAAAT…	Bertioli et al. 2009	ATAGAGTTATTTGCAAAGCCATCTC	ATACCTATCCACATCAACTG		TaqI	H	A	A	A	A	A	H	A	A	B	B	B	A	A	B	A	A	A	A	A	A	B	A	A	A	A	A	B	B	B	B	-	A	A	A	H	A	A
129	TOG897609_289#		A3	76.6	SNP	GTTAGAAATATAGTAATATTTGCAAATAAGGGTTGGCTCAACTGGTAGGATCAAAGGAAT[T/C]GGGTTTGATTCTCTTTTGGTCCTTGGTTGTAGACCATCTGTAATTAATACACTGAGATGT	Nagy et al. 2010					H	A	A	A	A	A	H	A	A	B	B	B	A	A	B	A	A	A	A	A	A	-	A	A	A	A	A	B	B	B	B	-	A	A	A	H	A	A
130	DS_c1067_409#		A3	77.3	SNP	ATGGGCTGCTATTAACCAAAGAAGACGGTAAAGCCCAAA[A/G]CCAGGACAAACAATTTGATGCCGAGGGAGAAGATGGTAATGATGATGAAGGAGACGACGA	Nagy et al. 2010					H	A	A	A	A	A	H	A	A	B	B	B	A	A	B	A	A	A	A	A	A	B	A	A	A	A	A	B	B	-	B	A	A	A	A	H	A	A
131	TOG908531_1103#	TOG908531_1103_up	A3	78.2	SNP	CGTGGCAGACCTCTCACCATGCGCATTGGTGTTGGCAAGGCAAGTCAACTTTTTTTTTT[A/T]NTCTTTTAGCGAAAGTTAAATTATTGATTTCACTATAAACATGGTTTAATTAATTAAT	Nagy et al. 2010					H	A	A	A	H	A	H	A	A	B	B	B	A	A	B	A	A	A	A	A	A	A	A	A	A	A	A	B	B	B	B	A	A	A	A	H	A	A
132	SD_c134p1081vCG#		A3	80	SNP	TTATCCAAGGTTATGTGCCTTAACAAATTATTAGGAACATCCTTAACAATATGCCATTT[C/G]AGAGGGAAACAACCATTCCACTTGTCTTGCTGCCAATACTCTACACTCTTGTTAAA	this manuscript					H	A	A	A	B	A	H	A	A	B	B	B	A	B	B	A	A	A	A	A	A	B	A	A	A	A	A	B	B	B	B	-	A	A	A	H	A	A
133	Leg4Gm#		A3	80.7	CAPS		Bertioli et al. 2009	CTGCATTCACAGATGAATGG	CCAACCCTCACTACACGAGG		NsiI	H	A	A	A	B	A	H	A	A	B	B	B	A	B	B	A	A	A	A	A	B	B	A	A	A	A	A	B	B	B	B	A	A	A	A	H	A	A
134	DS_c10238_101#		A3	81.5	SNP	ACCAATGTATGGAGATCTGCCTCTTGGATATGGCCACAAGCATAAGAAAAACATGTCTCC[A/G]TCACTTCAGTTCAGTCTCATGGGACCCAAGCTTTATGTTAACACTGTCAAGGTTGAATTC	Nagy et al. 2010					B	A	A	A	B	H	H	A	A	B	B	B	H	B	B	A	A	A	A	A	B	B	A	A	A	A	H	B	A	-	B	A	A	A	A	H	A	A
135	Ah30#		A3	81.5	CAPS		Bravo et al. 2006	TGCTCTTCTTTTCCTTTTCAC	AACGGCCAAAACTGAAATTA			B	A	A	A	B	A	H	A	A	B	B	B	A	B	B	A	A	A	A	A	B	B	A	A	A	A	A	B	A	B	B	A	A	A	A	H	A	A
136	TOG905123_186#		A3	82.5	SNP	TGCACACAAGTATCAAACAAAAATGTTAATTACTTCCCAAATTGATTAAACAGCACGTTT[A/T]ATCCGACAGTGATTTTCATGTTAACTGTATCCAGTTATTACAAATATACAAGTCCTTGCA	Nagy et al. 2010					B	A	A	A	B	A	H	A	A	B	B	B	A	B	B	A	A	A	A	A	B	-	A	A	A	A	A	B	A	B	B	-	A	A	A	H	A	A
137	DS_c3455_472#		A3	84.6	SNP	TTTCCAGCATATATAGTATAATTAAGCGACGGGTTCAATGATGCAGTACATGATCCAAAA[A/G]TAACATTGCCAGCATGGATTGAATACTCTATAACTCACCAATCAAGGCGATGCAGTAGAC	Nagy et al. 2010					B	A	A	A	B	A	H	A	A	B	B	B	A	B	B	A	A	A	A	A	B	B	A	A	A	A	H	B	A	-	B	A	A	A	A	H	H	A
138	TOG902879_117#		A3	85.9	SNP	AGTCTAGATCATGATGGCCAAGGGAGTTTGTGTTCTCTCTACAACTAGGTATTCTCTCTT[T/G]CTTCTTAGGTGGCATGTTAATGTGCTCGTGTGATGTACATTTTGCGGGCAGCAAATTTAC	Nagy et al. 2010					B	A	A	A	B	A	H	A	A	B	B	B	A	B	B	A	A	A	A	A	B	-	A	A	A	A	A	B	A	B	B	-	A	A	A	H	A	A
139	TOG897269_422#		A3	88.6	SNP	TATCCAAATATSCTTACTTGGTTACATTTTATTTTCCTGATTATAGGAACATGTCCTAAC[T/C]GGTGGCCATGGACTCATGGTGCAAGGAT	Nagy et al. 2010					B	A	A	A	B	A	H	A	A	B	A	A	A	B	B	A	A	A	A	A	B	A	A	A	A	A	A	B	A	B	B	A	A	A	A	H	A	A
140	TOG894844_638#		A3	90.8	SNP	TCTAAACAAAACTCTTGTCCCTCATTTTCTCTTCTTTCAATAGACCATCCACCAGGAAGC[A/G]TTTACCTATATGGGCAATCAAAAGCAATTCGTATGGATTGACAAGAATGATCTATATCCC	Nagy et al. 2010					B	A	A	A	B	A	H	A	A	B	A	A	A	B	B	A	B	A	A	A	B	-	A	A	A	A	A	B	A	B	B	-	A	A	A	H	A	A
141	DS_c525_514#		A3	91.7	SNP	TCAAGGAAGACAATAACTTGTCCCTCATCGAATATGAACTGGTGAACGTTGTGGAGTGAG[A/C]GACTCGATACTGGTACAACTTAGCAACTTCTGCTGTGTCATAATGGTCAGAGAATAAAAC	Nagy et al. 2010					A	A	A	A	B	A	H	A	A	B	A	A	A	B	B	A	B	A	A	A	B	B	A	A	A	A	A	B	A	-	B	A	A	A	A	H	A	A
142	Leg236#		A3	93.9	CAPS	CTGATAACCTTCAACTCTTCTGAAGAATTCTATTAGATTAGGCATTCTCAAGTGGAGAATTTCGGCTAAGCTTCTCTAAGCTCCATAAACGATACTTTGGACATATAGCTAGCCAATTTAGGATTCAACACATCCCCCTGCCTCCATTTTCTTTTTCTTTATTTCCTCTGTGAATCAGCTTTAGTACTATATAGGGAAGGATGGCCCAAACTGTTGTAAACCATATATTAGGCTTAGCACTAACCTGGCCTTTTACAAGCCTCAAGTCCTCAACTGTTTTATGGTAAACAACACCTAAGCACAAATTTGACCATTTACTATTAGTAAATTTGTTACATTCAAATTGTATATTTTAATTCAATTTAGTTTTTTACGGAATGAGTTTGATGTCTACTAACT…	Bertioli et al. 2009	TTAGGCTTAGCACTAACCTGGCCTTTTACAAGACT	TTGACTGGTTTTAAAATGGGAGTC		HinfI	A	A	A	A	B	A	A	B	A	B	A	A	A	B	B	A	B	A	A	A	B	B	A	A	A	A	A	B	A	-	B	-	A	A	A	A	A	A
143	Leg237#		A3	97.5	CAPS	CTCAAGTGGCATTTTTGATCGATCTTCCTCATTGTAGATCTACATAAAATTACTTTATCAATGCAAGAGTCATGAAAAAAATGGGTTCTAATAAATGATGGTGCATAATCTGATTGCTATAAGTCCCAAGATAAAAAAAAATTAACAATACATTTTAACATTCAGCACACGTATGCCATTCACAAATCACAACGAGGTCAGACAACAGACTTGCTACTCATGCTGTACAGTGAACTACAGATATACATGAGAATTCAAATTACTGCCATATCGAGAAAGGAAATAGCTTAGTTCATAGCATTTTGCAGTTAAAACAATTTTGGAGAAGGTGGAAGGAGTGCTACTCCTAAATAAGCAGAGGAATAATACTTTGACAACATAAAAGGTAGAAAGCATGTA…	Bertioli et al. 2009	TGGCAACAAGGTTACATGCTTTC	ATGATGGTGCATAATCTGATTGC		SspI	B	A	A	A	B	A	B	B	A	B	A	A	A	B	B	A	B	A	A	A	B	B	A	A	A	A	A	B	A	B	B	A	A	A	A	A	A	A
144	TOG906764_196#		A3	100.6	SNP	AACATCTCCAAAAATTGTGGGGGGTTTATCTTGTATTATTATTTTGCAACTAAATGATT[A/T]AGAGGTTATGGAGCTCTCCATTTTAGTATAGTATANTTTCATATGATTAAACACAGAACA	Nagy et al. 2010					-	A	A	A	B	A	B	B	A	B	B	A	A	B	B	A	B	A	A	A	B	-	A	A	A	A	A	B	A	B	B	-	A	A	A	A	A	A
145	TOG908642_255#		A3	101.3	SNP	CTATTGTCTTATTAGGTCCTTCGAAAATCGAAATTAGGAAGAAAGGGTGATTAACATGCT[T/C]TAATTGTTATTCATAATAAGGATTTMAATTATGTTATATTAACATGTTAACAGATATTGT	Nagy et al. 2010					-	A	A	A	B	A	B	A	A	B	B	A	A	B	B	A	B	A	A	A	B	-	A	A	A	A	A	B	A	B	B	-	A	A	A	A	A	A
146	SD_c4718p224vCG#		A3	105.3	SNP	GAAATGAAACTCGCGATTCATCATCTTCACTTGGAGCCGAAACTGTTTGTATCTAAATT[C/G]GTTGTGAATATTTGTTATTGTTATTGTTATGATTATTATATAGACCGTAAAGAAGT	this manuscript					H	A	A	A	B	A	B	A	A	B	B	A	A	B	A	A	B	A	A	A	B	B	A	A	H	A	A	B	A	B	B	-	A	H	A	A	A	A
147	TOG903957_763#		A3	107.3	SNP	ATMAATTATATCGTCATGCATAAGAAAATCAGATAACTTACTCTGTCATGCCAAATTTTC[C/G]TGGCATGGAGTTCATATCTAAATGGTTTTTGTTYCCCCCCTTCTGCCACNNNTTTTNTCA	Nagy et al. 2010					-	A	A	A	B	A	B	A	A	A	B	A	A	B	A	A	B	A	A	A	B	-	A	A	H	A	A	B	A	B	B	B	A	B	A	A	A	A
148	TOG923561_536#		A3	108.1	SNP	AATTACGGTAAAGTTAGATTGAAAGCTTTTAGTTTGATGTTCTTCTCTGATAACCATAAC[A/T]CTGTCATATATAAAGCAAAGATAACAAGCATGAACCTTTTTAGAGATATAATAGATACCT	Nagy et al. 2010					-	A	A	A	B	A	B	A	B	A	B	A	A	B	A	A	B	A	A	A	B	-	A	A	H	A	A	B	A	B	B	B	A	B	A	A	A	A
149	Leg066#		A3	111.4	SCAR	CAGACGAGCTCCACCTCTTTCCGACAGAGACTTCAATGAAAGAGCCTTCACTGTTGGTATTGGTGGACCCGTCGGCACCGGGTCCGTCTTTTCCTCTCTCTATACAATTTCAATTCTTTTAATTCGATATTGTTTCCGTCTAATTTCAATTAGAAATTCATGGAAACGATTTTGATTGGTCTCGGCAATGCAGGAAAACAGCATTAATGTTGGCACTCTGTGAACATCTTCGAGATAACTACAGTCTTGCTGCTGTAAGTGTAATGAAATTTTGGCATTCAAGTCATTATTTGATCTTGTACACAGTTTTGTACACAGTTCATACATAATTTATTTCTTTGTTTTCTCTGTGAGACCTTTGTTTTTTAAAGAATTATCCTCAAATTATTACTAGGACGA…	Bertioli et al. 2009	AGCTCCACCTCTTTCCGACAGA	AGTTTCTACAGCACGTATCCTTTCC		none	H	A	A	A	B	A	B	A	B	A	B	-	A	B	A	A	B	A	A	A	H	B	A	B	H	B	A	B	A	B	B	B	A	B	A	A	A	A
150	LegTC987#		A3	112	CAPS	TATTCTATTCTGCACAAGTAGTCTCAAAAGGTTGAGACCTAATATTGGATACTCTTGAGGAGATGGTGGGAGTTTATTGCTGCAAGCAAGTAAAAGTCCCTATTAAATACAACTACAAACAGGAAATAAAAGACAAAACACAAAACAAAGTATAAAACATCACATTACAGTATATAGTTACCAGGCATCTGTATAATATGGTTTCAACTGGAAGAAATCCCTCTCAAAGGCATCTTGATCCTCAATTTTAACACTAAGGACAACAGCATGCTCATATATGTCCCCTGGAAGTTCCAAACAACAAAATGGAATGAATAAAAATCTGGGACAAGCAACTTTGCAGTTATCATTATAAAAATTCAATATTCATGTGAATATGATTTAGTTTTGAAGAAACAT…	Bertioli et al. 2009	GGATACTCTTGAGGAGATGGTGGGAG	GATAACTGCAAAGTTGCTTGTCCCAG		RsaI	H	A	A	A	B	A	B	A	B	A	B	A	A	B	A	A	B	A	A	A	B	B	A	B	B	B	A	B	A	B	B	-	A	B	A	A	A	A
151	TC7E04#		A3	113.8	SSR	GATCTAGCTTATAACGGCAAACAAAATCCAAAATACTAAAAAGGAAAATTCATATAACAGAATATTTATAAGGATGCAAAAAGAAATGAGAGGGTTCGACGGTTGATGAAGGACCCCATCTATTCAAATTCNTAAGAGAGAGAGAGAGAGAGAGAGAGAGAGAGAGAAGAGAGAGGAGAGAGAAAACTTACTTGGTGGGTGCAAACGGCTCTTTAGGGTTTGGCCCTTGCTGGAGAGAGAAAGATGAGAGAGACAGAAATCTGAAAGAGAGAGAAAGAGAAAGAGAAAGAGAGAGGAGAGAGAGAGTGCGAATAGAGGAAAGAGAATCACGAAACTAAAACAATCTGAACGTGAACGAGAGAGAGAGAGAGAGAGAGAGAGAGAAATCGGATC	Moretzsohn et al. 2005	GAAGGACCCCATCTATTCAAA	TCCGATTTCTCTCTCTCTCTCTC			H	A	A	A	-	A	B	A	B	A	B	A	A	B	A	A	B	A	A	A	H	B	A	B	B	A	A	B	A	B	B	B	A	B	A	A	A	A
152	TOG898437_81#		A3	115.6	SNP	CTTCCTTTGCACTTGATGAGAACCACGGAGGACAATCGTACTGAGCATTGAAAATCTGTT[A/G]AGCCAGAGTAAACAATGTCTTAGGAGCATTCTATTACAGAAGTCAACATAAATTTCA	Nagy et al. 2010					H	A	A	A	B	A	A	A	B	A	B	A	A	B	A	A	B	A	A	A	H	-	A	B	-	A	A	B	A	B	B	B	A	B	A	A	A	A
153	TOG894308_1403#		A3	118	SNP	TACCTTCATGGTGTAAGAGACTAAACTGAAATTTCCTTTAATTTTTCTAAAAGAAATT[T/C]CCTTGTTAANNNGTAATTGTTGGCTTATTTCAGATCCGGTCGAATATACGTGTTTGATAC	Nagy et al. 2010					A	B	A	A	A	A	A	A	B	A	B	A	A	B	A	A	B	A	A	A	H	-	A	B	H	A	A	B	A	B	B	B	A	B	A	A	A	A
154	RGA22#	AS1RN36P2E06	A3	119.7	SSR	AAGCTGTCCAGCTTTTGAAATTAGTCTTGCAAGGTAGCAACATCAAGCAACTATGGGATGGCACAATGTGTCTGGACAATTTGAAGGAATTGGATCTCTCTGACTCCGAAAATCTTGTGAAGACTCCAAACCTTAGCCAGGCTCCAAATCTTGAGCGGCTGTTCCTTAGAGGATGTAGAAAGCTTAAGCACATACATCCATCAACTGGAGACCTAAGAAAACTTGTTGTGTTAGATTTGAGTGACTGCACAAGTTTAATGAGTTTTCCCATCACTGTATTCGGTATATCTTCACTAAAATCTGTTGATCTGAGGGGGTGCTCAAGATTATTTGGTGGGAAAGAGTTAGAAAATGGAAGTGAGAGTAGTATCCAATGCCAATCGACAGTATGGTCCACTT…	Proite et al. 2007	CAAGGTAGCAACATCAAGCAAC	CCTCCACAGATGGAACACATT			A	B	A	A	A	A	A	A	B	A	B	A	A	B	A	A	B	A	A	A	H	B	-	B	B	A	A	B	A	B	-	B	A	H	A	A	A	A
155	DS_c6953_744#		A3	121.4	SNP	ATGAACACNCCGTTCCCCGACAATTCTAGGGCAGCATCAGAGGCAACAGCCACATGGTTT[C/G]TAGGGTTGTTTTCCTCCCTTCTCATTCTAGCCATATGCATATGATGATGATCTTTGGTGA	Nagy et al. 2010					A	B	A	A	A	A	A	A	B	A	B	A	A	-	A	A	B	A	A	A	H	B	A	B	-	A	A	B	A	-	B	B	A	B	A	A	A	A
156	DS_c6812_226#		A3	122	SNP	TTCTCCAAAGCTTCAAGAATCCGCGTTCCTCATCTTCGCGCAGTTGTCGCAGTACATCGG[A/G]GAGTCACTCACGCCTCACATCAAGCATCTTCACGGATTGTTTCTCCAGTGCTTGACCTCT	Nagy et al. 2010					A	B	A	A	A	A	A	A	B	A	B	A	A	B	A	A	B	A	A	A	H	B	A	B	B	A	A	B	A	-	B	B	A	B	B	A	A	A
157	TOG894287_381#	TOG894287_381-384_down	A3	123.2	SNP	ATNNACTAGTATTTATTTGAATTTGGACCTTGATTTTTACACGGATATACATCTAATNNN[C/G]TCTAAATAATCTAAATCACCTTGATACAGGGTCTATCTGCTGGACTTCTTAGGCAAGCAA	Nagy et al. 2010					A	B	A	A	A	A	A	A	B	A	B	A	A	B	A	A	B	A	A	A	H	A	A	B	H	A	A	B	A	B	B	B	A	B	B	A	A	A
158	DS_c1977_844#		A3	125.6	SNP	ATTGGTGTATACATGCAAAAACCAGAATAGTTTTCCACCATTGTTGCATAACATTTGTAA[A/C]GGCAATACAACTCAAGTGAACTCACTAATACCCGAGAGAAAATATAGTATGTAGTGAAAT	Nagy et al. 2010					A	B	A	A	A	A	A	A	B	A	B	A	A	B	A	A	B	A	A	A	H	B	A	B	B	A	A	B	A	-	B	B	A	B	B	A	A	B
159	DS_c5040_483#		A3	126.2	SNP	GGATCAGCTCGAGTCRTCCATGGTATTTTGGGAAACCATTTCAAATGATATTTCTGACAC[A/G]ACCATTCACATTCATTCAAGCTTGGATTTTGATGAATCTACAAGTTGTGCTGATAGTCTG	Nagy et al. 2010					A	B	A	A	A	A	A	A	B	A	B	A	A	B	A	A	B	A	A	A	H	B	A	B	B	A	A	B	A	-	B	B	B	B	B	A	A	B
160	Leg188#		A3	126.8	CAPS	TTCTAGATTTCGTATCGTCTGAGTTCCATAAGAACCCTAATCTGCTTGATACTGCAGCTCTCGAGCAGAAATTAAAGCTTGCGCGCGATTACACTCTCATGCTTAACAGTGTCCACCATCACAAGGTATCTATCTATTTATATATACTTCAATACATACATATATGTATTATCCCTTATTTCATTCATGTTTTTCGTGTTTTCAGGAATTGTTGTTCTCCTACAATATAGCGGTGGATAGGTCAGATGAAGTGAGAAGATTTTTTGGA	Bertioli et al. 2009	TAGATTTCGTATCGTCTGAGTTCC	ACACGAAAAACATGAATGAAATAAG		XhoI	A	B	A	A	A	A	A	A	B	A	B	A	A	B	A	A	B	A	A	A	H	B	A	B	B	A	A	B	A	B	B	B	B	B	B	A	A	B
161	RGA2	AS1RM11P1G07	A4	0	SSR	CAATGACGGACAGTACGACGCCTACGCCGGAGACATATGGAGCCTGGGGGTGAGCATTTTGGAGTTCTACATGGGGAGGTTCCCCTTCGCGGTTGGGAGGCAGGGCGACTGGGCGAGCTTGATGTGCGCGATTTGTATGTCTCAGCCACCAGAGGCGCCGCACACGGCGTCGCCTGATTTTAGGGATTTCGTGTCGCGGTGTCTGCAAAGGGATCCTTCTAGAAGGTGGACTGCTTCGAGGCTGCTCTCTCACCCGTTCATTACGCATGGCGTCCCTCAGCAGACTCAGATTTCTCACAATCTCCATCAGCTGCTCCCTCCTCCCCCCAGACCCCTCCCTTCCTAGTAATCTTAATCCCCTTCCCCTTTTCTCTTTTGTATTTCTCTTTCTGTCATATC…	Proite et al. 2007	GGTGAGCATTTTGGAGTTCTAC	TTAATCCCATATTGTCATCCAAA			H	B	A	A	B	A	B	A	A	A	A	A	A	B	H	B	B	A	A	A	H	B	-	B	B	B	B	B	-	B	-	-	-	B	-	-	B	A
162	SD_c79p296vAG#		A4	0.8	SNP	GCCAAGATCGCCAACAAATCTCACCGCGATAGGATTCAGGATTTCAACCAATATCTTGC[A/G]AACATGAGCGAGCATTATGATATTCCTAAAGTTGGTCCCGGATAGTATGAAGGCCA	this manuscript					H	B	A	A	B	A	B	A	A	A	A	A	A	B	H	B	B	A	A	A	H	B	B	B	B	B	B	B	B	B	B	-	B	B	B	B	B	A
163	DS_c6358_532#		A4	1.5	SNP	TTACGTACACACAAGCCTTTGTCCGTGGAGTTGGG[A/G]CCTGGAATACTGGGAAACATTTTTGATGGAATTCAGAGGCCTTTGAAAACTATTGCCAAA	Nagy et al. 2010					H	B	A	A	B	A	B	A	A	A	A	A	A	H	H	B	B	A	A	A	H	B	B	B	B	B	B	B	B	-	B	B	B	B	B	B	B	A
164	gi-338#		A4	3.5	SSR	GTAAGCTCTCCTTTTTCCCCTAAGAATTCTACAACATAAAAAAGTGACAGCCCTTATTACACCATAAACATATTTTGTGTACTCAATTTTGCCTCGTGCCGAATTCGGCACGAGGCCTCGTGCCGGCCAGGACTGCCGACAAGGCCGGTTATGTCATTCCTGTCGAAATCACAGTATTTGATGATAAGAGCTTTACTTTCATATTGAAGACTCCACCTGCTTCGGTTCTACTACTTAAGGCTGCCGGGAGTGGAAAAGGGTTCGAAAGACCCGCAGATGCAAAAAGTAGGTAAGATCACGATTGACCAATTGCGAGCAATTGCTACTGAAAAGTTGCCAGACTTGAATTGCTCGACTATCGAATCTGCTATGAGAATAATAGCAGGCACTGCAGCAAAT…	Moretzsohn et al. 2005	CGACTATCGAATCTGCTATGA	ACGAGGGCATCATTTAAGTA			H	-	B	A	B	A	B	A	A	A	A	A	A	B	H	B	B	A	A	B	H	B	B	B	B	-	B	B	B	B	B	B	B	B	B	B	B	-
165	TOG903803_379#		A4	4.8	SNP	TCCTAAATATTATAATGTTGGACAAAAATATACMTAGGTGCCTTTATATCTTCTTGTTTA[T/C]GTTGATAAACTGTTATATATTTCAATAAAATAATGGTCATACACAGCACTGAATCAAAAA	Nagy et al. 2010					H	B	B	A	B	A	B	A	A	A	A	A	A	B	H	B	B	A	A	B	H	-	B	B	B	B	B	B	B	B	B	B	B	B	B	B	B	A
166	DS_c1785_157#		A4	6.3	SNP	TTCGCGAAGCTTCTCTCGACTCTACCGTCCTTGCCGCTTTCTTCTTCCACCAACAACANT[C/G]ACCCTCCGCTCTCGCATTGTTTTTGCCTTCCATGGGAAACAAAATGGGGAAGCAAGAGAA	Nagy et al. 2010					H	B	B	A	B	A	B	A	A	A	A	A	A	B	A	B	B	A	A	B	B	B	B	B	B	B	B	B	B	-	B	B	B	B	B	B	B	A
167	TOG895545_1356#		A4	7.6	SNP	AGTAGCCTAGCAGGNTCAAACTAATTTCTAAGGTCTCTTAACATCACTTGGAAACACCAA[A/G]GAACTCCATAGCAAAGGACCTTAGGCGCCATGAACACTTTCCATAGTTAACTTCAATCGA	Nagy et al. 2010					H	B	B	A	B	A	B	A	A	A	A	A	A	B	A	B	B	A	A	B	B	-	B	B	B	-	B	B	B	B	B	B	B	B	A	B	B	A
168	TOG899297_685#		A4	8.2	SNP	GGATGGCTAAATTTTGAACAACCATTTTGAAAATTAAAAGAATTCATCATAAGGCACTTG[A/G]ACTTCATAAAATTAGGACCTCGCATTCCAAACTACCAAATTCACACATTAAATTTATCCA	Nagy et al. 2010					H	B	B	A	B	A	B	A	A	A	A	A	A	B	A	B	B	A	A	B	B	-	B	B	B	B	B	B	B	B	B	B	B	B	A	B	B	B
169	TOG899297#	TOG899297_685	A4	8.9	SNP	GGATGGCTAAATTTTGAACAACCATTTTGAAAATTAAAAGAATTCATCATAAGGCACTTG[A/G]ACTTCATAAAATTAGGACCTCGCATTCCAAACTACCAAATTCACACATTAAATTTATCCA	Nagy et al. 2010					H	B	B	A	B	A	B	A	A	A	A	A	A	B	A	B	B	A	A	B	B	B	B	B	B	B	B	B	B	-	B	B	B	B	A	B	B	B
170	TC7G10#		A4	11.9	SSR	GATCAAAGGGAAAGCCGTGGTAGGAAGAAAGAGTCCAAATGGGGTTCACAAGAGAGAGAATGAAAGAGACTCACACAAAANACACGAGAGAGAGAGAGAGAGAGAGAGAGAGAGAGAGAGTAAGAGAGGGACAAGGATNTGAGAGATTCTATTCTATGAGTGCATGGCTGGGTTTGTGTCTTCGCAGAAACAAAGAAACAAAGAAAGGAGAAACAACACACTACACTTGTAACTCACTCAGCAAATTGAGGTCAAAACCTACTCAAATCTTTTCATGCTTCAAGCTTTAATAATAGAATTTTTATCAAATCTAATCACATTAGATTAAGATC	Moretzsohn et al. 2005	AATGGGGTTCACAAGAGAGAGA	CCAGCCATGCACTCATAGAATA			H	B	B	B	B	A	B	H	A	A	B	H	A	B	A	B	B	A	A	B	B	B	B	B	B	B	B	B	B	B	B	B	-	H	H	H	A	H
171	TOG930652#	TOG930652_273	A4	12.5	SNP	TTCMATGTTTCCATATATTGGCTGTCATTTTGAAAAGATGAGTATTTTGTTTTGAAAAAT[A/G]TGTCGGCATGGAAACCAGGATGCAGCTTCCTTTCGATTACAATCTTGAAGAAGAAATGT	Nagy et al. 2010					H	B	B	A	B	A	B	A	A	A	B	A	A	B	A	B	B	A	A	B	B	B	B	B	B	B	B	B	B	-	B	B	B	B	A	B	A	B
172	TOG930652_303#		A4	13.4	SNP	TGAAAAGATGAGTATTTTGTTTTGAAAAATRTGTCGGCATGGAAACCAGGATGCAGCTTC[T/C]CTTTCGATTACAATCTTGAAGAAGAAATGTCGCAGAARGATTTTCTTGGGTTGTGATAAC	Nagy et al. 2010					H	B	B	A	B	A	B	A	A	A	B	A	A	B	A	B	B	A	A	B	B	-	B	B	B	B	B	B	B	B	B	B	B	B	A	B	A	B
173	SD_c4761p345vAG#		A4	14.9	SNP	AGAGGTAATCGTATTCGTTGCTCATTTTTGAAAGGAATGAAATGAAATGAAAGGAAAGG[A/G]AACTAGCTCTCTCTACTCTTCTTCCTTGCTTGCTTGATCCGTTGCAATGGTCAAAT	this manuscript					H	B	B	B	B	A	B	A	A	A	B	A	A	A	A	B	B	A	A	B	B	B	B	B	B	B	B	B	B	B	B	-	B	B	A	B	A	B
174	SD_c1934p146vCG#		A4	15.5	SNP	CCGGCGGGAGTGGCGGATACTATGGATACGCTCAAGGCTATGAAAATTATGGTTATGCT[C/G]CTACTGGACAGGACCCCAACATGTATGGCAGTTATCCGGGGTATCCTAACTACCAA	this manuscript					H	B	B	B	B	A	B	A	A	A	B	A	A	A	A	B	B	A	H	B	B	B	B	B	B	A	B	B	B	B	B	-	B	B	A	B	A	B
175	TC11B04#		A4	17.2	SSR	GATCTTTCCACTGCAAAAAATTATCTTCATCAAGCTTCATTGAGATTGGGGAAGAAGAGAAATTAGGTTGCGCAGCTTGTTCCTCAGCCATGATTGTGGATCTGAAGGCTCTGATACCATGAAAGGTATCAGAATCTAAGCTGAGAGAGAGAGAGAGAGAGAGAGAGAGAGAGAGAGAGAGAAGAGGGAAATTGTGTTGTTTCTATTATTGTGAGGTGTGAATATTGAACTGAACTTAGCTCAACTAAAACAGTTACAAAACCCACTACTTATAGGAAGACTAGTCACAGCTGGCATACTGTTCTGGTTGAGATC	Moretzsohn et al. 2005	GATCTGAAGGCTCTGATACCAT	GATCTCAACCAGAACAGTATGC			H	B	B	H	B	A	B	-	A	A	H	A	-	A	A	H	H	-	H	B	H	B	-	B	B	A	B	H	B	B	H	B	B	H	-	B	B	B
176	Leg14MGm#		A4	19.8	CAPS		Bertioli et al. 2009	GTCACACTCTTGTACATTTGCTTC	GAGAGAAATCACAAGAAAGCATACC		RsaI	H	B	B	B	B	A	B	A	A	A	B	A	A	A	-	B	B	A	-	B	B	B	A	B	B	A	B	B	B	B	B	B	-	B	A	-	A	-
177	Ah-229#		A4	21.4	SSR	AATTCCCATCATCCAACAAATAATCTTATTCCTCATCAAAATCATACTTCTACTTCTAATAACATTGCAAACATCTTCCTTCCCAACAACACCAACAATAGTAATACCAACACTTCTTTCATGCTTGAAAACAATACTACTACTACTACTACTGGTTTAGGATATTATTTCATGGACAACAACAATGGAAGCTCTTCTTCCTCTTCTCCTTCTTCTGCTGTCAAGGCAAAGATCATGGCCCATCCTCACTATCACCGCCTCTTGGCAGCTTACGTCAATT	Moretzsohn et al 2004	GCAAACATCTTCCTTCCCAACA	ATTGACGTAAGCTGCCAAGAGG			B	B	B	B	B	A	B	A	A	A	B	A	A	A	A	B	B	A	H	B	B	B	A	B	B	A	B	B	B	B	B	B	B	B	A	B	A	B
178	Leg152#		A4	22.1	CAPS	GTCGTCGGGAACTTCAACACTCCTCGATTATCTCCGATTCTCCACCCTCACCGGCATTTCGGTCACCGTCGGTTACCTCTCCGGTCACCTCTCTTTTTCCCTCTCTATTAGTTATATTTCAATTAAGCAATTCAATTGAATAATAATAATGATGATAAAATTAAAAATTGCCCCCAATTTGGTTGAAATTAGGGATTAAGCCTGGAATCAAGGGACCTTCCATGGTGACTGGGGGACTCATTGGGCTCAGGGCGGGTTCATGT	Bertioli et al. 2009	GTCGTCGGMAACTTCAACACYCTCGA	CGAGCTACCTCAKCRTCRTTGGGRAAGAAACCCATGA		HinfI	H	B	B	B	B	A	B	A	A	A	B	A	A	A	B	B	B	A	H	B	B	B	A	B	B	A	B	B	B	B	B	B	B	B	A	B	A	B
179	TOG898304_485#	TOG898304_485-487_up	A4	24.9	SNP	AGTCAAGTGTTGGATCTTATCAAGATACGGACTAGGTTTCCAAAAACGTGGACAGTGATG[A/G]NNAGCATGTAATGCATGGTTGAAAATTCTAATGGAATATGTATGAAACATTAAATTTGAA	Nagy et al. 2010					H	B	H	B	B	A	B	A	A	A	B	A	A	B	B	B	B	A	H	B	B	H	A	B	B	A	B	B	B	B	B	B	B	B	A	B	A	B
180	DS_c1865_177		A4	25.2	SNP	CGGTATCACCGATGATGATGTACTTGAAGAGATATGCGTAAGACAT[A/T]ATGCGTCGCGCGAAAACGCTGTGAAGTTTAGATCTTTGCGAATCTCAATATGAGAATAAT	Nagy et al. 2010					H	B	B	-	B	A	B	A	A	A	B	A	A	-	-	-	-	A	H	B	B	B	A	B	-	A	-	-	B	-	-	B	B	B	A	B	A	-
181	TOG898304_670#		A4	25.5	SNP	TTTTTCAGATGCAACTGATTGAATGTCAATTCTTTAATCACTTATATCTGTNTTCACATT[T/C]CAGGGTCTTAAAAAAGCGGATCAACAAAGTATTCTTGATGACTTCAATAAACATGGCCCT	Nagy et al. 2010					H	B	B	B	B	A	B	A	A	A	B	A	A	B	B	B	B	A	H	B	B	H	A	B	B	A	B	B	B	B	B	B	B	B	A	B	A	B
182	Leg136#		A4	26.9	CAPS	CATTAAATGGGAGTTCTTCCATCCCATTGGCAAATGGTGCCTTTAGTCTTCATATGTCAAAGGTATCATGAAGACATTTGGCATTTTAGGATTTATATTTTGCAACTTGTATATATCTTTATTGAGACTGATTGTGAGTTTTTACTTATCTGTGTTTTCAGAAACCAGAAAGGGAGTATGTAATAGCTTTGCTGTCTCTTATTCGTAATGTACAAAGGGNTATTCAAATGCATGAATATTTAACTCNGAGTACTCAGAGTCCCGCTGAGTTGGTAATGGGGTACTTCAATGGGATCAAGGTGCTCGATGCAACGTCTTTCCTCCCTTCTTTTCCTATTCTTTGCCTTTAGAAGGAAAATTCAAGACTGTTTTGACCCATTCAACTCATAAAAGGTGNCT…	Bertioli et al. 2009	GATAGGTGGATCRTATGCTCCTGATGC	GCCTAATCAAGCTTGACATTAGAATADAGAAG		BclI	H	B	B	B	B	A	B	A	B	A	B	A	A	B	B	B	B	A	H	B	B	B	A	B	B	A	B	B	B	B	B	B	B	B	A	B	A	B
183	DS_c5628_94#		A4	29.9	SNP	ATTTTGACATACCTCCCATCAATGATGAGAAAATTTTCAAGCTTGAGAATGATTCTGGCA[A/G]CTTACAAATGAAGACCTCAATATCAATTCCTGATCCTGTTGTCAGTAAATCAGAGGTTAC	Nagy et al. 2010					-	B	B	-	B	A	B	A	B	A	B	-	-	-	-	-	-	-	H	B	B	B	A	B	-	-	-	-	B	-	-	B	B	B	A	B	A	-
184	TC5A07#		A4	30.6	SSR	GATCATACTGAAAAAAGCTAGTATAAAGATACGCCTTTTAAGCTTTTAAGATGAATTACACACATTTATTTTAAAAAAAGGTTCAACATATATATATACCATAATAAAGATATTGTTATTATTATAGAATTCTTTAACATTATTTACCTTTAATAAACTCATCTTTTGGTTTCATCTTTGAGACCCCGTTTGGTTCTCCCTCCTCCTATGTCAAGAGAGGAAAGAAAAAGAAGCTAGAGAGAGAGAGAGAGAGAGAGAGAGAGAGAATATGAGAGAGAGAGAGAGAATATGGTTACGGTAAGGTTATAGGGAAATGAGGGGAATGAAGAGGCTTATAAGGACATAAAAAAGGTGCATAAGGTGGAAAGTGGGCTTTCCTTATTGGGCCTGACAGGTCCA…	Moretzsohn et al. 2005	GTTTGGTTCTCCCTCCTCCT	AGCCTCTTCATTCCCCTCAT			H	B	B	B	B	A	B	B	B	A	B	A	A	B	B	B	B	A	H	B	B	B	A	B	B	A	B	B	B	B	B	B	B	B	A	B	A	B
185	DS_c8849_670#		A4	31.3	SNP	ACTCTCAGACACAACCACTTTCACGTATCCAATCCCGGTGTTATCAAGAGCTGCATGGAC[A/G]GAGTCCAAAACTGCATCAAACAGGTTTTGGTACCCTCTTGATCCATCCCAGACAACAACA	Nagy et al. 2010					H	B	B	B	B	A	B	B	B	A	B	A	A	B	B	B	B	A	H	B	B	B	A	B	B	A	B	B	B	-	B	B	B	B	A	B	A	B
186	gi-832#		A4	33.5	SSR	TCCGATAATTCTTTAATATCATTTCATTAACCAGCAGAGATGGACGATTCAGGATTAGCTGAAGTTTATACAGAAAGCAAAGAAAGCAACAAAGAAACAAAGCACCCATGGCTAGATACACCCAAGCTAAAGTTCAAGGATGCAGCAAGACACAGGCCACTTTATTCTAAGCACTCCAAAACGGGGAGTGTTTTTTCTTTAAACACTCCACCAGAAGAGTGTACACAAAACCAGTAACACATACACATAATAACACTACTAGATATCATTATTATGATTATTATTATTATTATTATTATTATTATTTAACTAAAAGGATCTCTGCTTCTGCTGTGCGTGTGAGCGTGTGGTCTCTTCACTTGCAGGTGCATGGGTTGCAGCTGCAGTTTGGCCCACACT…	Moretzsohn et al. 2005	GCCACTTTATTCTAAGCACTCC	AAGAGACCACACGCTCACA			H	B	B	B	B	A	B	B	B	A	H	-	A	B	B	B	B	A	B	B	B	B	B	B	B	B	H	B	B	B	B	B	B	B	A	B	A	B
187	SD_c964p678vCT#		A4	34.9	SNP	ATGTCCTTGAGTGCCGGCCGAATGTCGTGTTTCAGAAGCTTCTTGTACTCCACTGT[G/A]TCACCATTGGCCTTTCTCAACTCTACCAGATGGAACTGTGGGGTTATCTCGAAAATCTC	this manuscript					H	B	B	B	B	A	B	B	B	A	B	A	A	B	B	B	B	A	B	B	B	B	B	B	B	B	H	B	B	B	B	-	B	B	A	B	A	B
188	RN5H02#	AS1RN5H02	A4	35.6	SSR	TCATCCGAAGGATCAAAGCTTCATTTTACTGCCGGTATGAAGAAAACAAGGAGCAGAGAAGCATATGAGGTTTCAAGGGATGGTGTGACCGTAGAAAAATTCTGATGAATTAAGAATATATATATATATATATATATACACCATCCTTTCGTGTCTGTAATTTGACAATATGTGATATAAATTTGTTTTCTTCTTTTTTGAAAGTGATATAAATTGTCTGTTCAATGTTGTGATTTGTTGGAACCTGAGACATAATAGTAAAATCAGTTCTTGCTGTGTGGGC	Moretzsohn et al. 2005	TATGAGGTTTCAAGGGATGGTG	CCCACACAGCAAGAACTGATT			H	B	-	B	B	A	B	-	B	A	B	A	A	B	B	B	B	A	-	B	B	B	B	B	B	B	B	B	B	B	B	-	B	B	A	B	A	B
189	TOG901166#	TOG901166_207_208	A4	36.3	SNP	AGATTGAGAGGATGAAAGATAACATGAGCCCTGAAACATCCATGGAAGTGGCAGCAAAAA[A/T]NNGTACTTGGTGAAACTAACTTGACAAAGTTATCAGCAAAACTTGGAAACAGGACATTCC	Nagy et al. 2010					-	B	B	B	B	A	B	B	B	A	B	A	-	-	B	B	B	-	B	B	B	B	A	B	-	-	-	B	B	-	B	B	B	B	A	B	A	B
190	TOG906490#	TOG906490_74	A4	36.9	SNP	CTTTAAATCAAACATGTTCATTCCATAAGCCCAACCACAGGCATTGGGATCAAAATTTTT[A/C]GCAATATGAGGATTCGAAAAGTTAAGATACTTGTCGAAACGGTGAAAACTCTCCCCACAT	Nagy et al. 2010					H	B	B	B	B	A	B	B	B	A	B	A	A	B	B	B	B	A	B	B	B	B	A	B	B	B	H	B	B	-	B	B	B	B	A	B	A	B
191	PM120#		A4	37.8	SSR	ATTTGTGGAGAAAAAGAGAGAGAGAGAGTGTGTGTGTGAATGTGGAGGATGAATGACTTTGCCAATCCAATATATAGGCAGCCAATCATTGAGAGAGAGAGAATCCAATAACAAACTTTTGAAAGAGAGTGACAGAGGATGAGAGGAGACGACGTAACAAACAGACTTTTGCAAACAGAGAGAGAGAGAGAGGGGATTATGCACATAGTCTTCCACTTTCACAATCTCGTGGATTTGCTTGGTAACCGTTGGATCCATCTCGGGTATAACAAAAGGATTTTCATTACTCATCTGCAATATATAGCATGAAATACTCAATGTCTTAGA	He et. al. 2003	TGTGTGAATGTGGAGGATGAA	ATGGATCCAACGGTTACCAA			A	B	H	B	B	A	B	B	B	A	B	A	A	B	B	B	-	A	-	B	B	B	A	-	B	B	H	B	B	B	B	-	B	B	-	B	A	B
192	Leg050#		A4	39.1	CAPS	GTAATGGTTAATCATCCCAATTAGGATAATGAAGATTATGAAAGAAGATGATATTATAGCACCAAGCCAAACCCAACTATTTGGACCTAAAATAGTAGAAATAGGCGAGTCTTTTTTGTTGGGCTTGAACCATATGGATTGAAGGGGAATTGGATTATTATTCTGTTTAAGGTCTTCCTCTCTTGTGATGTAAGCCTCAATTTGTAGTTGCAAACTAGAAATGTCACCGTTGATTCCATAACTTGGGAGGATCATATCTAACATTGAGAGATAAGAGGTGTTCTTAAATGCACAAATTAAGGTAAGTTTTGGAGTTCTGTATCTCAATGTTATGTTTAGATATATTAGCTCTCTGATGATAGACACAAAAGGAGTGATGCCACTGCCTCCACTAATCAT…	Bertioli et al. 2009	CTAAGTGTTGTCATTAAGAGTGAGG	GAAGATTATGAAAGAAGATGATATTATAGCACCAG		BstNI or EcoRII	A	B	B	B	B	A	B	B	B	A	B	A	A	B	B	B	B	B	B	B	B	-	A	B	B	B	B	B	B	B	B	B	B	B	A	B	A	B
193	Leg270#		A4	40.4	SCAR	CGGCCGGGGAAATTTTTGCGTTCTTAAGTAAAAAAGGAAACAAAACAAGTTTGCATGAGAAGAAGGGGAAAATGGCGCACTCTACGATCGCCGTTACACTGAGCCAGCAACTCTTTAAAAGGACCACTGTCCTCTTCCCTCACTCTTCTTTCAGATCTCGTTCTCTTCTTCCTTCTTCTTCTTCTTCTTCTTCTGTTTCCTTCTCTCCTAACTTTCATACTCCTCTTTCTTCTTCTTTCGCTCTCAGAGCCTCTTCTTCTTCTTCTTCGTCCACCTCCTCCACCGCTGCCATGGGTGAAACTATCGCCGCCGTCGATGCCGGAATGGACGCTGTTCAGCGCCGCCTCATGTTCGAAGACGAATGCATTTTGGTGGATGAGAACGACCGCGTGGTTGGTC…	Bertioli et al. 2009	CGTTACACTGAGCCAGCAACTC	ACGGCGGCGATAGTTTCA		size	A	B	H	B	B	A	B	B	B	A	B	A	A	B	B	B	B	B	B	B	B	B	A	B	B	B	H	B	B	B	B	-	B	B	A	B	A	B
194	TOG919337_452#		A4	41.3	SNP	TGAAATTACAGCAATAAGGAAAANAGAGTTGCCATAATCAATAGAAACAGCAAAGCAATG[A/G]AATCAAAGGCATGTGAAGAACCTGGAAAAGAGCTTTGGTTAACATAGGGTTCTGGATGAG	Nagy et al. 2010					A	B	H	B	B	A	B	B	B	A	B	A	A	B	B	B	B	B	B	B	B	B	A	B	B	B	A	B	B	B	B	B	B	B	A	B	A	B
195	TOG902630_597#		A4	41.9	SNP	CTCTATTTATCAMCTTTGGTTGATTTGTACATTATTTTGTTTGTTTATTTTCTGGTGAA[T/G]GCATTTTTGTTGTATAGTATTATCTTGTTATAACAATCAATGCTCGACATGGGAAAATR	Nagy et al. 2010					A	B	B	B	B	A	B	B	B	A	B	A	A	B	B	B	B	A	B	B	B	B	A	B	B	B	A	B	B	B	B	B	B	B	A	B	A	B
196	TOG933994_650#		A4	42.5	SNP	TATGTTTTATTGCTGGTGCCATTGGCATTGGGGTGGTTGACTTCATTAGAGATTCTTCTA[A/T]GCAGGAATTTTAGGACTTGTCAAATTGAGAGTCTCCTACTTCCTTTGTTACCTTTTATCA	Nagy et al. 2010					H	B	B	B	B	A	B	B	B	A	B	A	A	B	B	B	B	A	B	B	B	B	A	B	B	B	A	B	B	B	B	B	B	B	A	B	A	B
197	Leg451#		A4	49.5	CAPS	-	Bertioli et al. 2009				BspHI	A	B	H	B	B	A	B	B	B	A	B	A	A	B	B	B	B	B	B	B	B	B	A	B	B	B	H	B	B	B	B	-	B	B	H	B	A	B
198	CP02B03#		A4	52.8	SSR	TACCTATAATGATTGCAGTTTTGTTTACAGGGATATAGAACTAAAAGTTTGAACGTGTATAGCAGATAAATTGTAGTAATAACAAGAGTAATAAGTCAATGACTAGTTAGCTTACTGATTTTTGGAGGTCCAACCAGAATGAGCAGCAACTTCTGTTAGCGCATCTCTCCATCTTTTGATCTTCTCACGGTTATATCTCTGTTCGTGTTTCTTGAAAGCTTCATGAAAGGTTCCTATTTGGTGCCTCACATCACAAGGCTCCACATCGTAGAACACGGGCACGATCTGTTGTCCCACCTTGTTGTTGCACTCCATGATTTTTTGGAGCTCATCCAAGCACCAACTGGAGGAAGCGTAGTCCGGTGAGAAAACAATAACTGCAAACATCGACTCTTCAAT…		5’GATTGCAGTTTTGTTTACAGG 3’	5’GCAAAGGCGATGTTATTTC 3’			A	H	H	H	H	A	H	H	H	A	H	A	A	H	H	H	H	H	H	H	H	H	A	B	H	H	H	H	H	H	H	H	H	H	H	H	A	A
199	AD25F09-TC5#	BAC ADH25F09, Genbank HF937565	A4	54.5	SSR			ACTCATGGGTTAGAGTCCCTCA	CAAGATCGTAGTAAAGGGTCGG			A	B	A	B	B	A	B	B	B	A	B	A	A	B	B	B	B	B	B	B	B	B	A	B	B	B	A	B	B	B	B	B	B	B	A	B	A	B
200	DS_c1737_1033#		A4	56.5	SNP	TTTCACATATTCTAAGACCCAAATTGAGAAGACTTGTCATCACCTTCGGCGTTGGACTGT[A/G]ATGGGACTCCTAACTCTGTGTTTTCCATCTGTCCACAACAATTCTCCAAATTGATACTTA	Nagy et al. 2010					A	B	H	B	B	H	B	B	B	A	B	A	A	B	B	B	B	B	B	B	B	B	A	B	B	B	H	B	B	-	B	B	B	B	A	B	A	B
201	Ah-408#		A4	59.2	SSR	AATTTTCGTAGTNGTTGTTAGGACCCTAGATGTTAGAGCCATGGACATAGCAGCACAAACAACAATCAACAACAACAACAACATCAACAATAGTAGCACTACTCCAACAAAATCATCACCACCAACTGAAGAACATGAAACTGAAACACCAACTAGGATTATTCAAAACACTACTACTACTACAAACANTCCCATCACATCAACAGTATCTANGGCTTTATCTTTCTCAAATGGGGTTCTAAAACGCCACCACCCTCANCATATCTCCGCCGCCAACCACNACCACCAGCTCGTNGTANACAAGGAATGCTTGAATAACANGCCGCCGCTCTCGGCGGCCANGCGCTCGACGNTGTGGGGAATT	Moretzsohn et al 2004	CATGGACATAGCAGCACAAACA	GAGGGTGGTGGCGTTTTAGA			A	B	A	B	B	A	B	B	B	A	B	A	A	B	B	B	B	H	B	B	B	B	A	B	B	B	A	B	B	B	B	B	B	B	A	H	A	B
202	DS_c12399_183#		A4	61.1	SNP	GTCACGGTCCATGTATTCAGCTCCAAGGGATGAAGCTTCTTCAAAAGAATTCTCAGTACG[A/G]TTTGTTTGTCCAACTGCTAACGTTGGAGGGGTGATAGGAAAAGGTGGTGCTATAATAAAT	Nagy et al. 2010					A	B	H	B	B	A	B	B	B	A	B	A	A	B	B	B	B	B	B	B	B	B	A	B	B	B	H	B	B	-	B	B	B	B	A	B	B	B
203	Leg062#		A4	64.7	CAPS	TCTGGTGCATGCTTGTATCAAAGGGAATGTCTTTGGTTTGTCTTTGTTAGTTTATTGTTTTTCACACTTTTACTGGATGTGCAGCTAAGATGGCATCCCTTTCAACTTGATTCTAATGCCCCTAAAGAAGGCATTGACAAGAAGGAGTATTACATAAGAAAGTTCGGATCACGATCTGAACAGATGGCGGCACGGATGTCAGAGGTTTTTACTTTGTTAATCACCCTTTGAACCGAATTTCTTATAATTGTTCAAATTGTTTATAATTCATCTGATCATAAAGTTTTTGATAAGAAAACCATTGTGCCAATTTCGGTATTTGGCAGGTCTTCAGGAATGTTGGTCTAGAATATAGCATGTCTGGACTCACGTAAGATTAAGATACAATGCATCAATGGA…	Bertioli et al. 2009	TCAAAGGGAATGTCTTTGG	TGAATTATAAACAATTTGAACAATTATAAGGAATT		EcoRI	A	B	H	B	B	A	B	B	B	A	B	A	A	B	B	B	B	B	B	B	B	B	A	B	H	B	H	B	B	B	B	B	B	B	A	B	B	B
204	Leg461#		A4	66.3	CAPS	GCGATTCTCGATGGGCGATTATTGGGCCACGTCCTCATCCCTCCCAACATGGCCTCCCGCCCTGACGTCATCAACCACTTCAAGCACAAATTCTACCAACGCTACATCGTAATCGCTTTCTTCTACTTTCTCAAAACGCTTTCTTCTGATTCTGTAAGCTAATCCAAACATGGACTTAACATTTTGGATTTTCAACTCCGTTTTGTGCTTCACAGGATCCCGATCTCGTCGTAGAGCCAATGTCTTCTACCAGTAGTTCGCGTTCTTCTTCAACCACCTCGTCTTCCACTACTTCATCCAACACAGGCGTTCGTTCACGAAGTAATTCAGGTTCAGTTTCTCTCCTTTTGTTTTTCCTATTTTTTTTTAATTTTTAGTTTTTGTTTTTTATTTTTTTTC…	Bertioli et al. 2009	ACG TCC TCA TCC CTC CCA ACA TG	TCGCATATGTTCCCGAACCCGAAG		HinFI	A	B	A	B	B	A	B	B	B	A	B	A	A	A	B	B	B	B	B	B	B	B	B	B	A	B	A	B	B	B	B	-	B	B	A	B	B	B
205	TOG902872_732#		A4	71	SNP	AATTTTAAAATATATCGGAAAAGTAAAAACCATAATTATTCTGCCAAGCAAAGTAATGCC[A/G]AAAGTCAAGAATAAGTTTTTTTAACTTTTAGTAAGAGAAAAATGGGCCCAGAAAATCTA	Nagy et al. 2010					A	B	-	B	B	A	H	B	B	A	B	H	A	A	B	B	B	B	B	B	B	B	B	A	H	B	A	B	B	B	B	B	B	B	A	B	B	B
206	RN12E01#	AS1RN12E01	A4	73.8	SSR	CTTCAGTTTTCTTCTTTTCTCTAAACTTTCTCACTCATCATCACCCACATACTAAATTTTCCAAAATTTTATTCTTTTACAACCCACACACCAATTTTTCCAAAGTTTTTGTTTTTAATTGATACATACAAATTAAAGATTTTATCATATTATTATTATTATTATTATCATGATGAAGAGAGAAAGAGAAGTGATTGAAAGCATGACCATGGCAAATTGCTTGATGCTACTATCTAGAGGAAGTGATCAATTTAAGGCAACATATTCTTCAAGTTTTTCTTCGAATTATAACAACAACAACGACAACAACAACAACCGAGTTTTCGAGTGCAAAACATGTAACAGACAATTCCCTTCATTTCAAGCACTTGGAGGGCATAGAGCTAGTCACAAGAAGCC…	Moretzsohn et al. 2005	TTCTTTTACAACCCACACACCA	TGGTCATGCTTTCAATCACTTC			A	A	A	B	B	-	H	B	A	A	-	H	A	A	B	B	B	B	B	H	B	B	B	-	-	B	A	B	B	B	B	-	B	B	-	-	B	B
207	DS_c1137_464		A4	83.2	SNP	CAAGAAGACCGACATGGAAGGAGAGAGGAATGTGATCATCTN[A/G]TTGGACTTTTCTCAACTGCTCAGTTTTTTGGATCAAACTATACTCNTCCCANCCCGTAAA	Nagy et al. 2010					A	A	A	A	B	A	H	B	A	B	A	B	A	A	B	B	B	B	B	A	B	B	B	A	H	B	A	B	B	-	H	A	H	A	A	B	B	A
208	TOG896882_29		A5	0	SNP	TGCATTTTGAAACTGGGGAGAGTCTTCC[T/C]GAAGATGTATATTTGAAGCTTGTTGCTGCTAGGACTTTTCGTGCTGGGTCTATGAGTCTT	Nagy et al. 2010					A	A	A	B	A	B	B	B	B	A	B	A	A	B	H	A	B	A	A	A	B	A	B	A	B	A	H	B	A	B	B	B	B	B	A	A	A	B
209	TOG896882	TOG896882_29	A5	0.6	SNP	TGCATTTTGAAACTGGGGAGAGTCTTCC[T/C]GAAGATGTATATTTGAAGCTTGTTGCTGCTAGGACTTTTCGTGCTGGGTCTATGAGTCTT	Nagy et al. 2010					A	A	A	B	A	B	B	B	B	A	B	A	A	B	H	A	B	A	A	A	B	B	B	A	B	A	B	B	A	-	B	B	B	B	A	A	A	B
210	DS_c11456_172		A5	1.8	SNP	TGAAGTGGTTTTCTCAGGAATTTCNGGCTTTCCTAGATTCTTTTCCTTTGGTAATCCATT[A/G]GTCTTTATTTCAGGAAGTCCATTAGGTGCTTGGGAAGAGTGAGAATCAACAGGTGATGAC	Nagy et al. 2010					A	A	A	B	A	B	B	B	B	A	B	A	A	B	H	A	B	A	A	A	B	B	B	A	B	A	B	B	A	-	B	B	B	B	A	A	A	B
211	TOG896097_531		A5	3.5	SNP	TATGGGAATGCATTTTTTGTAAAATTACATGATCTGTGTTATTCTCGGCAAAGCAACATT[A/G]TTACTCTTGAACCTTATTCAATAAGATGGAAGTCATCACAATGGAACCACATTTCAAGTA	Nagy et al. 2010					A	A	A	B	A	B	B	B	B	A	B	A	A	B	H	A	B	B	A	A	B	A	B	A	B	A	H	B	A	B	B	B	B	B	A	A	A	B
212	Leg231		A5	10	CAPS	TTCAATTCAATCTGCTTTCTAAACTTAAAAATGTGGGGCCTCGGACTTTAAGCCGCTTTGGTCCGATCTCAATGGAAGGCGGTTCCCTGATAGTCTGCTGCACCTTGTCTCTCCGGTGGTGATCTCGTTGCCTACTTATCTCGTCGATACCAAACTTCTTATACCTTACAGAAATGGGATTGTTGTTGTTTGCCCCTGTGAATCTGTCCCTGGAAGAAATTTCACCATCAACTTTATGAAAAGGGTGACTGTATTTTTGACTTGATTCACTGCTTCTCATTGAATCCATTGAATGCGCACTTCTTCCATCGGGAAGGA	Bertioli et al. 2009	TCACTCCAGAGCAGACACAAAT	TCGTAGCTTCAAGTTGCCATGC		HinfI	A	A	A	B	B	B	A	B	A	A	B	A	A	B	H	A	B	B	A	A	B	B	B	A	B	A	A	B	A	B	B	-	B	B	A	A	A	B
213	TOG895871_280	TOG895871_280_down or up???? (Cook)	A5	10.7	SNP	TTTTTCGTTTTCTCATCATGCATGGATTCTTTCCTTCCTTGTTTCAATTTTTACTTTTTT[T/G]NTTTTGAATTATTCCGTTGGGATCAGTAAAACGCGCAACTAATTAAATATTAGTCAAACT	Nagy et al. 2010					A	A	A	B	B	B	A	B	A	A	B	A	A	H	H	A	B	B	A	A	B	-	B	A	B	A	A	B	A	B	B	B	B	B	A	A	A	B
214	TOG898026_711		A5	11.5	SNP	ACAAAATAGAATACCATACTATAGTGTGTTGATCCAGGCACCTACAACCAAACGTGATC[A/G]TTAATTTACTGAAAAACTCCAAATTATTAAATCGTAGAGTAGAAACATATGAAGCAANNA	Nagy et al. 2010					A	A	A	H	B	B	A	B	A	A	B	A	A	H	H	A	B	B	A	A	B	-	B	A	B	A	A	B	A	B	B	B	B	B	A	A	A	B
215	TOG900080_84		A5	19.5	SNP	TNTTNATGNNTNNTNTNCTTCTCGTCAGGGGCACTGTTTTGATAGATTTCTGTCACCGTC[T/C]GAGATGGAGCCGGATACTGTAGGTCTAARTCTACTTAATATAGCATAAAATTAATTATCA	Nagy et al. 2010					A	A	A	A	B	B	A	B	A	A	B	A	A	B	H	A	B	B	A	-	B	A	B	A	-	-	A	B	A	B	B	B	B	B	H	B	A	B
216	TOG895690_378	TOG895690_378_up	A5	19.5	SNP	TAAGGACCATAGTTTTGAAAACCAGACCAATCTTGGTTATAACAGCCAAGTAAACACCAA[A/C]NAAATGCTACAGCAAAGCTAGAGTATATAATGAGAGGATCACAAACCTGCCTAGTTCC	Nagy et al. 2010					A	H	A	A	B	B	A	B	A	A	B	A	A	B	H	A	B	B	A	B	B	-	B	A	B	A	A	B	A	B	B	B	B	B	H	B	H	B
217	RGA28	AS1RN25P1D07	A5	22.5	SSR	AAGTATTCACAGAGATCTTAAAGCAAGTATATAATGCTAGACTCCGACTTCAATGCACGGTTAGGCGACTTTGGTTTGGCCCGCGCAATTGAAAACGAAAAAACATCATACGCGGAGCTAGAAGGAGTGCCAGGAACAATGGGCTACATTGCCCCAGAGTGCTTCCACACGGGCAAGGCCACGCGCGAATCCGATGTGTATGGATTTGGCGCGGTCTTGCTGGAGGTGGTGTGTGGACAGAGGCCATGGACAAAGAATTTGGACTATCAGTTTCTTGTGGATTGGGTTTGGCACTTGCACCGGGAGAGACGGATACTAGAGGCAGTGGATCCAAGGCTAGAGAATGAGTTTGAGGCTGAAGAAGCAGAGAGGGTGTTGAAATTGGGGTTAGCATGCTCT…	Proite et al. 2007	TAGAAGGAGTGCCAGGAACAAT	TAAAGCTTCCAAGATCCACAGC			A	H	A	A	B	B	A	B	A	A	B	A	A	B	H	A	B	B	A	H	B	B	-	A	B	A	A	B	-	B	-	B	B	B	H	B	B	A
218	DS_c6795_188		A5	24.5	SNP	CTCAAGTTTAAGAAGCCCAAGAAATATGGTCCTTCTTGGTGTATNAATTGGTTCTTGGGG[A/G]TCTTAGGGATGTGCCTTAGTGCCCTTCTTGTTGCAGCTAGCATCTATGTTATTGTTGATA	Nagy et al. 2010					A	H	A	H	B	B	A	B	A	A	B	A	A	B	H	A	B	B	A	B	B	B	B	A	B	A	A	B	A	-	B	B	B	B	H	B	B	B
219	TOG896907	TOG896907_841	A5	25.1	SNP	CTTGTCATGTCTTGGTGTCTTTTTATTTTTGTACCGAGACACTTACCAAAGACGAACAG[A/C]GCCACAGCCTCACAAAACAGAAACTAAGCAATCATGTAGGCACATGATAAAGCTTCAAA	Nagy et al. 2010					A	H	A	H	B	B	A	B	A	A	B	A	A	B	H	A	B	B	A	B	B	B	B	A	A	A	A	B	A	-	B	B	B	B	H	B	B	B
220	Leg224		A5	28.8	CAPS	CCAAACTCTCAAGCCGGATATTCACGTTTTGGTTCTGGAAATGAATTTATGTCTCAGGTTGTTGAAGTGGCTAATGATGGGCTTTCACTTTGTTCTCCTTCAGTTGCTTCTTTCTCCTTCCTGATCTGATTTTCCTTTCTGTTGGTTCCCAGGACTACATGGCCCATGGATCGCAAGGCCTTTTCACTCAAGCTGGATTTGNTGATCCCTNGCAAGATGATGCAACACAGAGCCATTTNGGTGNTGCTAACGCCAATCCTCTCCAATCACAGGTTTCCTCTAGTTTCAGCTTTTGTTTCAAATAAATATTTATAAAATTTAAGGGGGCGTGTTAATTTCACCAGTTGATTAGCTCTTTAATACTTTGATGCATGGAACTCGGTCATTA	Bertioli et al. 2009	ATGGCCCATGGATCGCAAGG	AATAATGACCGAGTTCCATGCATCAAAGAAT		HinfI	A	H	A	H	B	B	A	B	A	A	B	A	A	B	H	A	B	B	A	B	B	B	A	A	A	A	-	B	A	B	B	B	A	B	H	B	B	B
221	Leg175		A5	33.3	CAPS	ACTATGACTNAAGGGCTCCATCACAGCCACAAAAGCCACCAATATTCCTAGTGGTGCTTCCTTTCAAATAGACCATCGGGACCTATTTTTCATCACAAAAGAACCTTGTCATACAATGAGGAACCTCAAAAGGCCAAAGCAACAAACTAGAAAACAGGAGCATCATTATTGAATTACTAGCAGGACCCCTGGTAATATAAAATAGTGACAACACAGCAAGAAATTAATAGCAAAAGCCAAAAAAACATTCATACAAGGTTCATGACAAAAGTGTGTAACCAAATGAGATATATATATCCACACAGACACATACACATAAAGCAATGAACGAGACACTTCTCTTGCACATATTTATGTGTGCCTGAGAAATTTTGGCCAGGTTAAAAAAGAATGAATGAT…	Bertioli et al. 2009	ACGGCSAARTGGGAGAAGATYACATATCTAGGC	GGGAATTCYTTRTTGCGGATATGC		RsaI	A	A	A	-	B	A	A	B	A	A	B	A	A	B	B	A	B	B	B	B	B	B	A	A	A	A	A	B	H	B	B	B	A	B	A	B	B	A
222	TOG905638#	TOG905638_476	A5	38.6	SNP	AAGGCAGCTCTTCAAAATGATAAATCTGC[A/G]TTTGATGCTGACCGCCTGCAGAAGTACACTGGTAAGCATTTTTGTGTAAATGGCAATTCT	Nagy et al. 2010					A	A	A	H	B	A	A	B	A	A	B	A	A	B	A	B	A	B	B	B	B	B	A	A	A	A	A	B	A	-	B	B	A	B	A	B	B	A
223	TOG901225_106#		A5	40	SNP	CCTCAGCTTTGCCGGTTGGAAGATGGATGATGATTCCACCGCTCGCCTCGTTCGCTATGC[T/C]TACAACCTCACTAAACTCGACATGTATGTATCTSTTGTTAATTATAGCANNNNNNNNNNN	Nagy et al. 2010					A	A	A	A	B	A	A	B	A	A	B	A	A	B	A	B	A	B	B	B	B	B	A	A	A	A	A	B	A	B	B	-	A	A	A	A	H	A
224	Flower_color#		A5	43.7	Morphological							A	A	A	A	B	A	A	B	A	-	B	A	A	B	A	B	A	A	-	B	B	B	A	A	A	A	A	B	-	B	B	A	A	A	A	A	B	-
225	TOG898231_169#		A5	48.6	SNP	NNNNNNNNNNNNNNNNTGAAATATATCAAGTAAAAAAGAAAAGAACCATGGATAATTATT[T/C]ATACTATCCTGGCTACATATTGATTACTGGTATATCNNNGCACGTTNNNGCTTGGGTTTG	Nagy et al. 2010					A	A	A	A	B	A	A	B	A	A	B	A	A	B	A	B	A	B	A	B	A	-	A	A	A	A	A	B	B	B	B	H	A	A	A	A	H	A
226	TC1D12#		A5	49.3	SSR	GATCTCCTCCGGTCGGTCTCCTCTAGCTTCTTGCTGTCCTCCTTCTCTGCCAAAATTCTCAGTGCCTCCCTTTCATTCTCCCTTTCCTTCCATTGATGGTACTTCTCTCTCTCTCTCTCTCTATCTCTCTTTCTTTTTGGGTTCGCTTCTCACTCAAAAATTTGTTGTAATGGTGAAAATGTAATGTGAATTTTGATAAGGACAATGTTTGATGATGGAAACCTAGTGCAGGAGAATAGCTTCATATATGTGAGTGTTATTTCTTCTTTTTCCAGCTTCAGTTTGTAAATTATAGCTTAAATTATAGCTTAGATC	Moretzsohn et al. 2005	CCCTTTCATTCTCCCTTTCC	TTCTCCTGCACTAGGTTTCCA			A	A	A	H	B	A	A	B	A	A	B	A	A	B	A	B	A	A	A	B	A	B	A	A	A	A	A	B	B	B	B	A	A	A	A	A	-	A
227	TOG896943_489#	TOG896943_489-490_down	A5	49.9	SNP	AGGTCATAAGGACATAAAAAAAAAGGACAACCACTTAGACTTTATGTTCAATTCACTAGN[A/T]GAGAAGCAACCAATCAGCTAATCGGCCAAACAAACAGTAAAGACTACAAAAACAAAGCAA	Nagy et al. 2010					A	A	A	A	B	A	A	B	A	A	B	A	A	B	A	B	A	A	A	B	A	A	A	A	A	A	A	B	B	B	B	A	A	A	A	A	H	A
228	TOG916452_734#		A5	50.6	SNP	AAAGTAGAATGAGGGAATGATCTTATATCCATCATAGCAGAGGAAGGCAAGACAACTAAT[A/T]CAAGTTACAGACATATCTAAAGAAAAAAACATAAAATTACATGCAACTCGTTAAATCAAA	Nagy et al. 2010					A	A	A	A	B	A	A	B	A	A	B	A	A	B	A	B	A	A	A	B	A	-	A	A	A	A	B	B	B	B	B	H	A	A	A	A	H	-
229	TOG899382_109#		A5	51.3	SNP	GTTGACTTCAAACAGAAGGTTATCACAAATGTGGAGCATGTTGTAGAAAGGATTAAGGGG[A/G]TAGCCCCACAGAACTACTCTGAAGAGGTGAGCAACTAAACAAATTTTTTAATGTTGCTCT	Nagy et al. 2010					A	A	A	A	B	A	A	B	A	A	B	A	A	B	A	B	A	A	A	B	A	-	A	A	A	A	B	B	B	B	A	A	A	A	A	A	H	A
230	TOG904000_200#		A5	52	SNP	TTGGTACTGAAAGATCAGTCCAAGTCATATAGGTGCTGTTGTCTTGGATGTGTATTATTC[A/C]ATTGGAATGACTTTATGTGTCTTCTTACGTATAGTTCCTTTTCTATTGTGATGAACTGAT	Nagy et al. 2010					A	A	A	A	A	A	A	B	A	A	B	A	A	B	A	B	A	A	A	B	A	-	A	A	A	A	B	B	B	B	A	A	A	A	A	A	H	A
231	Leg218#		A5	55.9	CAPS	GTCCTTCTCCTTACTTTGACCAATCTCTTTTCCGGTTTGACGATAAGGTCTGCTTTTGTTGCATGCATTTAAACATACACATGGACATACGTGCACAAATCTCATGCAAAATGTTCTCCTTTATGATGAAGTTTCAATTTTCGCTTATTACGGTTTATCTTCTTAAAATCTTCTCGTCATTGCATTGCAGCTGATTTCTGCAACTGATAGGCATAAGCAGTCAACTGACCATCCAATCAAGTTCATTTTAAGAAGGCATCCATATTCCCTCAGGTTTAAGATCAAACCAGGTATGCATTTTCCCATGCTCAAAACTTCATTGCCTCCTGGTTGTGTGCTGGCCTGTAATGTGTATATGTAATCCGTTCCACTGTGATCTACCTGCTAAACCTGAACTTG…	Bertioli et al. 2009	AGTTTCAATTTTCGCTTATTACGG	TCAGGCCTAATATAATTTCAACG		RsaI	A	A	A	H	A	A	A	A	A	A	B	A	A	A	A	B	A	A	A	B	A	B	A	A	A	A	B	A	B	B	A	A	A	A	A	-	B	A
232	TOG902063_90#		A5	57.2	SNP	GGGCCTAAATAATAAATTTCAAACGTGAAATGAAGTTTTCAAGTTCAGGTTTAGCAGGTA[C/G]ATCACAGTGGAACGGATTACATATACACATTACAGGCCAGCACACAACCAGGAGGCAATG	Nagy et al. 2010					A	A	A	A	A	A	A	A	A	A	B	A	A	A	A	B	A	A	A	B	A	-	A	A	A	A	B	-	B	B	A	A	A	A	A	A	A	A
233	TOG899661_476#		A5	58.5	SNP	AGATAGCAACTTAAATATTAGACCAAAAGTTTGCCAAGAGCCAGCAATACTTTTATGGCA[A/C]CGTGGCATTCAACTACAAAGAAAAACTCAAACTGCTTTTAGRGTATAAAGGAATATGGCT	Nagy et al. 2010					A	A	A	A	A	A	A	A	A	A	B	A	A	A	A	B	A	A	A	B	A	-	A	A	A	A	B	A	B	B	A	A	A	A	A	A	A	A
234	TOG902768_1093#		A5	59.4	SNP	TCTAAAGGAACAAATGGAAGCCGAGGAGGATGCAGAACGTCTCCTGCGTCGCACTGAAAA[A/G]CGGGCATTCGCCGCATTTAAGATATCCTTTTTTATTTCAACCCTTTTGGATTTAAATGGA	Nagy et al. 2010					A	A	A	A	A	A	A	A	A	A	B	A	A	A	A	B	A	A	A	B	A	A	A	A	A	A	B	A	H	B	A	A	A	A	A	A	A	A
235	TOG915746_463#		A5	61.1	SNP	AAAACCCCAATATGCATTACCAAAATAATAAAGRAGCAATACACTTCCACCCAGACCAAA[T/C]CTTGATAAGAAACAGAGAAACCAGCTTCAAATTGGCATAGAATCCTCAATTTTCTTCAAC	Nagy et al. 2010					A	A	A	A	A	A	A	A	A	A	B	A	A	A	A	B	A	A	A	B	A	-	A	A	A	A	B	A	H	B	A	A	A	A	A	A	A	A
236	TOG915746#	TOG915746	A5	63.2	SNP	AAGCAATCACAACATGAATGACCATGACGCATTCCCCTTCCATTTCGATTTTTATTCTTC[A/T]CCTTGTCACTCATTAACAGTTACAGGCTTAAAACATGCAAATTACACATACCCATGCCTA	Nagy et al. 2010					A	A	A	B	A	A	A	A	A	A	B	A	A	A	A	B	A	A	A	A	A	B	A	A	A	A	B	A	H	-	A	A	A	A	A	A	H	A
237	DS_c9200_476#		A5	64.6	SNP	AGGACTATGATTATTCAACCGGGCATTGGTTTGTGACAACTAACAATGGTGTGTTGGGAA[A/G]CCCTAGTAGCAACACCGTTGCTAATTGGTTCAAGATTGAAAAGTACGAGGATGGTTATAA	Nagy et al. 2010					A	A	A	B	A	A	A	A	A	A	B	A	A	A	A	B	A	A	A	A	A	B	A	A	A	A	B	A	H	-	A	A	A	A	A	A	H	A
238	RGA32#	AS2RM8P1B10	A5	64.6	SSR	TTTCGCATTATAATAAAGACAAAGGAAAAAGAAAACTGTAAGGAGGTACCCTTTAAAATGCAAGCCAGACAAGTTAGCTGCGTCAGCCATGGCAGTCCTCCATCTTTGCACTCTGTCCATGGCATGCTCAAACGTCCTTCCAGTCTTAGCCAGTGCCTCCTCATAAATACCTTTCTGATGCCGCACGACGCTAGGATCGACGCCGTAAAACACTGGCAAAACAAACTGGCCATGACGCTGAGAGCACTCCATGATCTTCACTAGTTCGTTTAGGCAATAAGAAGATTCAGCATAGTTCTTAGAGAACACAAGAATCGCAATCCTGGACGCTTCAATTGCCTTCATAAGTGATGCGGAGATTTCATTCCCTCTGTGAATATCGTCAAAATCCATGAAGGC…	Proite et al. 2007	TCCTTCTAAGCTCTCATGGGTC	GCCAGTGCCTCCTCATAAATAC			A	A	A	B	A	A	A	A	A	A	B	A	A	A	A	B	A	A	A	A	A	B	A	A	A	A	B	A	H	B	A	A	A	H	A	A	H	A
239	DS_c2437_540#		A5	65.3	SNP	TAAACTCCTGCATTGCCAGCTTATTTCCCGCATGCGAGCCTCCATTGATAACATTAAATG[A/C]AGGTACAGGCAATACCAAAGTTTTGTTCCCGGCAAGATTTGCAATGT	Nagy et al. 2010					A	A	A	B	A	A	A	A	A	A	B	A	A	A	A	B	A	A	A	A	A	B	A	A	A	A	B	A	H	-	A	A	A	A	A	A	H	A
240	TC6E01#		A5	66	SSR	GATCTTGATGATGAGAGGCTCAACAAGATGTGCCTCCCTCGCTTCCTCTTTCTTCTTTGTTCTGCCGCCTCCATCTTCTTGGTGGAGAGAGAGAGAGAGAGAGAGAGAGAGAGAGAGAGAGAGAGAGAATAGAGTTGGGAAGGTGAAAAAGAATGAAGGAATTATGGACAAGTGGAGTTCAGATTTGGTGTGTGGTTAATGCGTTAAT	Moretzsohn et al. 2005	CTCCCTCGCTTCCTCTTTCT	ACGCATTAACCACACACCAA			A	A	A	B	A	A	A	A	A	A	B	A	A	A	A	B	A	A	A	B	A	B	A	A	A	A	B	A	H	B	A	A	A	A	A	A	B	A
241	TC22H12#		A5	66	SSR	GATCTCATTTGACTACCTTATGGATAATCTTTCTAGGTCTTCCTCTGCCTTGTCCATTTTCCATCTCATCAACCCTCCTAACTAGGTGCTCTGTCGGTCTTCTTCTCACATTTTCAAACCACCTAAGATGGCGTTTTACTATCTTTTCCACAATAAATGCCGCTCCAACTCTTTCTCTCTCTCTCTCTCTCTCTCTCTCTCTCTCTCTCTCTCTCTCTCCCTTATATCTTTATTCCTTATTCTATCCAATCGCGTATGACCACTCATCCATCTCAACATTCTCATCTTGTCACATTTAATTTATGTTCATGCTCCCCCTTGGCCGTCCAACACTCTACCAGTCTGATAGCACTGTGATAGAATTCACCTTTAAGTTTTAGAGAAACTTTTTTGTCATGT…	Macedo et al. 2012	TTCTAGGTCTTCCTCTGCCTTG	ACGCGATTGGATAGAATAAGGA			A	A	A	B	A	A	A	A	A	A	B	A	A	A	A	B	A	A	A	B	A	B	A	A	A	A	B	A	H	B	A	A	A	A	A	A	H	A
242	Ah3#		A5	66	CAPS	TCAGAAAGGAGCAGAGAGCAGAGTGGAAAACGAAGAAGAGAGAAAGGGAAAGTAGCGTATCGGAGAACAAGCACACATCTTGGAGAGAGAGAGAGAGAGAGAGAGAGAGAGAAGACGCACGTGCGTACCTGCTGGGTTGAAAACCCGATTCACAAACTGACGGCGAAGAGAGAGAGAGAGACAACAGAAGAGTGCAAAGTCTTCTGAGTGTGTGTGTGTGTGAGAGAGAGAGAGAGCGAGAGAGTGTGAGAAAGAGCGCAAAGATTCGGAGGTTGATGTGTTTGTGTTTGGACTTT	Bravo et al. 2006	TCGGAGAACAAGCACACATC	TTGCGCTCTTTCTCACACTC			A	A	A	B	A	-	A	A	A	A	B	A	A	A	A	B	A	A	A	B	A	B	A	A	A	A	B	A	H	B	A	-	A	A	A	A	H	A
243	IPAHM105#		A5	66	CAPS	CTGTGCTTTGCGGTTNTNACAGAGTTTGGGAATTGATGCTTCTAGTAACNCTCTCTCTCTCTCTCTCTCTCTCTCTCTCTCTCTCTAAAGTGATATCATTGATGTGGTTTATCATACACAGGCAACACTTGATGAATCTCTGTATGAGCTTGCTGGAGAACTGGTATTGTTTTGAAACACTCGTATTGTTCCCTTTAGTTGGTCAAGTAATATTAGACAGGAAATCGTGATGTTTTTCTTAAAATTCTGTGTTGGGTGCTCAGGTGAGGTTCTTGCTCAGATCTGGCAGGGAGT	Cuc et al. 2008	CAGAGTTTGGGAATTGATGCT	GCCAGATCTGAGCAAGAACC			A	A	A	B	A	A	A	H	A	A	B	H	A	A	A	B	A	A	A	B	A	B	A	A	A	A	B	A	H	B	A	-	A	A	A	-	H	A
244	PM45#		A5	66	SSR	AATGGATGACGAATTGAGTTGTGACGGCTTGTGTGAAGAGAGAGAGAGAGAGAGAGAGAGAGAGAGAGAACAGGTCCATATTTTTCTCACCTTTCAAGTGTGCTAAACATGCATCAGTAATGTCAT	He et. al. 2003	TGAGTTGTGACGGCTTGTGT	GATGCATGTTTAGCACACTTGA			A	A	A	B	A	A	A	H	A	A	B	A	A	A	A	B	A	A	A	B	A	B	A	A	A	A	B	A	H	B	A	A	A	A	A	A	H	A
245	DS_c3924_288#		A5	71.5	SNP	TTTGGCTTCTTTGATTGGTGAAGTTGTTGGTGCACGTTTAATTTCACATGCTGGTAGTCT[A/C]ACAAATTTAGCCAAGTGTCCTTCTTCAACTCTTCAAATTCTTGGTGCTGAGAAGGCATTG	Nagy et al. 2010					A	A	A	B	A	A	A	A	A	A	H	A	A	A	A	A	A	A	A	A	A	B	A	A	A	A	A	A	A	-	A	A	A	A	A	A	H	A
246	Leg088#		A5	72.9	CAPS	TTCTGGAAAAGTTTGTGGATGGATAATTCGAAAGCTACAGTTCCTGTTTGGGCCAAGATGACTCCCAACATAACTGATATTTCTCAGGTTGATTTCATATCTTGTCCTGTCCTTTTATACTCTACGCATATCAGGATGTGTCTAAGAATTAAGTGGGAACTTCTTCAAACATCAGTTTTATTGGCTATCATTATGACGTTAAAATTTTTTATTGTTTGTGGAATAATGGATCCGTCATAGTTGCGCTATGAACACTTGTGGTGATGCAAATATTTTTTAATGAACTTGCACATGTCTAGGGACTAGGAATTTGTTTTAATGAACTTCTCTGGCGTATATGAGCTCGAAAACTGTTTTTACAAGTCAAAATTTGTAATTTTCATAAAATATTGAGTTTGC…	Bertioli et al. 2009	AATTCGAAAGCTACAGTTCCTG	AATTACCAATATGATAATCATGAAAGATC		TaqI	A	A	A	B	A	A	A	A	A	A	H	A	A	A	A	A	A	A	A	A	A	B	A	A	A	A	A	A	A	B	A	A	A	A	A	A	H	B
247	DS_c3097_107#		A5	74.5	SNP	AACGTCCACAGTGAGCGTTCAGTGTTTGAGAATTTGCCGCAATGGCCACACTCTCTTTTC[A/G]CTCCATTCCTTTCTCTTCTTCTACACTCCCCACTCCTTCCTTTTCTTCTTCTTCTTCTTC	Nagy et al. 2010					A	A	A	-	A	A	A	A	A	A	H	A	A	A	A	A	A	A	A	A	A	B	A	A	A	A	A	A	A	-	A	A	A	A	A	A	H	-
248	DS_c3097_107#		A5	74.5	SNP	AACGTCCACAGTGAGCGTTCAGTGTTTGAGAATTTGCCGCAATGGCCACACTCTCTTTTC[A/G]CTCCATTCCTTTCTCTTCTTCTACACTCCCCACTCCTTCCTTTTCTTCTTCTTCTTCTTC	Nagy et al. 2010					A	A	A	-	A	A	A	A	A	A	H	A	A	A	A	A	A	A	A	A	A	B	A	A	A	A	A	A	A	-	A	A	A	A	A	A	H	-
249	TOG895759_618#		A5	78.3	SNP	GATTTCAATRTTTNTTTTTTTCAGTTCATACTTTTGCCTACTATATGTGCATGAATCTTT[T/C]TGTTGACTCTCTTCATGGGATCTTGTAGGTTGTTCGCGCTCTCGAAGGAGACGTCAAAGA	Nagy et al. 2010					A	A	A	A	A	A	A	A	A	A	H	A	A	A	-	A	A	A	A	B	A	A	A	-	A	A	A	A	A	B	A	A	A	A	A	A	A	-
250	TC7D03#		A5	81.3	SSR	CCCTTTATTCACTAAGAAACATGCTGAGAGAGAGAGAGAGAGAGAGAGAGAGAGAGATTTGAAGAAGAAGCCTAACTTCCACTTTCCAATTCAATCTTTTATCAACTATAATTCTCAATTCGGAGCTCTGATCGCCGAAAATTGCGGCCACGCGATCACTTCACTAAGATC	Moretzsohn et al. 2005	CCCTTTATTCACTAAGAAACATGC	CAATTTTCGGCGATCAGAG			A	A	-	-	-	-	-	-	-	-	A	-	A	A	A	-	A	A	-	-	-	A	-	-	A	-	A	-	A	A	A	-	-	-	-	-	-	-
252	DS_c835_324#		A5	83.1	SNP	GATCNAAAATAATTCCCTCCAGACAGACTGAACTCTGAACTCCGTCAAGCCTGTAGGAGT[A/T]GTGAAGAACTCTTGTGAAATGTGCTTGGTTGTTGACCAAAGAAAAGCATGGGAGTNGAAA	Nagy et al. 2010					A	A	A	A	A	A	A	A	A	A	A	A	A	A	A	A	A	A	A	A	A	B	A	A	A	A	A	A	A	-	A	A	A	A	A	A	A	A
253	DS_c6779_681#		A5	88.8	SNP	GCTTCCGAATGATACATAAACTACAGACCTTGGCGGCTTTGTACCTAACCATGTCATGTA[A/G]CTTTTATTTATAGTTGGATTCCACAGTGTGGCTCCATAAGCTGTGTCTTCTGAATTTTGT	Nagy et al. 2010					-	A	A	-	A	-	B	A	H	A	H	A	-	-	H	-	-	-	A	A	A	B	A	A	A	-	-	A	A	-	-	A	B	A	A	A	-	-
254	DS_c5288_353#		A5	89.7	SNP	CGAGAGAACGCCTCAATAGCAAGAGACTTCTTTCCAGGAGTTTTCCTGGCCAGTTCATCA[A/G]TTTCCTTTGCCATCACCATCTCCGGCCATCCACCTCCAAGCAGCACCCTGCTGTCATTTA	Nagy et al. 2010					A	A	A	B	H	-	B	A	A	A	H	A	A	A	A	H	B	A	A	A	A	B	B	A	A	A	A	A	A	-	A	A	B	A	A	A	A	B
255	TOG894098_223#		A5	90.4	SNP	CCATTCTGAGCGTTTGGCTTTGGTAACCGGTGGTGAGATTGCATCAACATTTGACAAYCC[T/C]GAGTCTGTTAAGCTTGGGCAATGTGACCTTATTGAGGAGATTATGATTGGTGAGGATAAG	Nagy et al. 2010					A	A	A	A	H	A	B	A	A	A	H	A	A	A	A	H	B	A	A	H	A	-	B	A	A	A	A	A	A	B	A	A	B	A	A	A	A	B
256	TOG938908_728#	TOG938908_728_down	A5	93.9	SNP	CCTATTCAATAACTTGATCATCAGAAAATGTATTGATTATATTTATTGAATTGCTYTTTN[A/T]TGCAGCTTATGAGCAATGACAAGTTTATCAGTGTTTATCACCGGGTTTTGTCCAAAACAC	Nagy et al. 2010					A	A	A	A	H	H	B	A	A	A	A	A	A	A	A	H	B	A	A	H	A	-	B	A	A	A	A	A	A	B	A	-	B	H	A	H	A	B
257	Ah4-20#		A5	96.4	SSR		Hopkins et al. 1999	ACCAAATAGGAGAGAGGGTTCT	CTCTCTTGCTGGTTCTTTATTAACTC			A	A	A	A	H	H	B	A	A	A	A	A	A	A	A	H	B	B	A	H	A	B	B	A	A	A	A	A	A	B	A	H	B	H	A	H	A	B
258	DS_c8405_333#		A5	98	SNP	ACCACCACCACCTAAAAAGCCTTACTATTACCACTCTCCTCCTCCTCCAGTTCACTCGCC[A/G]CCNCCACCATATTACTATCACTCTCCTCCTCCTCCCGTTCACTCGCCACCACCACCATAT	Nagy et al. 2010					A	A	A	A	H	H	B	A	A	A	A	A	A	A	A	H	B	B	A	B	A	B	B	B	A	A	A	A	A	-	A	H	B	H	A	H	A	B
259	Seq10H1A#		A5	101	SSR		Ferguson et al. 2004 Moretzsohn et al 2005					A	A	A	A	H	H	B	A	A	A	A	A	A	B	A	H	B	B	A	B	A	B	B	B	A	A	A	B	A	B	A	H	B	H	A	A	A	B
260	TOG910249_784#		A5	102.1	SNP	TGGAAAGCTAGTAACTCGTTTCCCAAATTCGATTGAGGTAGAAAATGAATGACTTCCTCA[A/C]CTTTACGCAAGAAGAATATGATACACTAAGTACATGATAACATGTTATAYATGTAAACAG	Nagy et al. 2010					A	A	A	A	A	A	B	A	A	A	A	A	A	B	A	A	-	B	A	B	A	A	-	B	A	A	A	B	A	-	A	A	B	A	A	A	A	B
261	TOG903716_79#		A5	106.6	SNP	AGGCGTTGCAGCAGAAGTTATCAATTCAGCAATCCCTGGAAATGCTGCTGTGGCCCAACC[T/C]CAGGCATATGCTCTTGTAAGTTGACTTNNNTGTGCAGTATCTATATTGTATAAATGTCAC	Nagy et al. 2010					A	A	A	A	H	H	B	B	A	A	A	A	A	B	A	H	B	B	A	B	A	A	B	B	A	B	A	B	A	B	A	H	B	H	A	B	A	B
262	DS_c3236_729		A5	107.3	SNP	GAGGAGGCTTTACGGAAGTTGGGGCAAGC[A/G]ATGGGCCTTCCAACTTCTGCAGATGCAGCTGCTTCTGCTGAAAATCCAGGGGCAGATGAG	Nagy et al. 2010					A	A	A	A	H	H	B	B	A	A	A	A	A	B	A	H	B	B	A	B	A	B	B	B	A	B	-	B	A	-	A	H	B	H	A	B	A	B
263	gi-385		A5	107.9	SSR	ACAAGATCTCAACATAATCATTTTATTTATAATAAATTAGGAGTACACAAAGCACCATATTTTACTCCTTAACTTCACTGACCTTACGTCTATAGAGAGAGAGAGAGAGATGCTTATGTGTTCTTGGCCACAGAATTGTAGAGAGAATTGAAATGAAGTAACCAAGAATAACATACGAGAAGAAAACTAAGCATGCATGCATGCAATAGATAAGGACGAAACTGGAGAGACCACTTATTTATTATGAGATATGTACATATATATAGTTGAGTTATATATGCCTAGCTTGTTGCATGCATATTATTATGTTGGTGGTTCATTCAATTCGCTTTAATTCGGAGTGCCATAAGGAGCCTTAAATGGTGAGTTGTTTGGTGACTCATAAATAGGTGCTTTGTT…	Moretzsohn et al. 2005	ACACAAAGCACCATATTTTACTCCT	ACTCCGAATTAAAGCGAATTGA			A	A	A	A	H	H	B	B	A	A	A	A	A	B	A	H	B	B	A	B	A	B	B	B	A	B	A	B	A	B	A	H	B	H	A	B	A	B
264	RN13G08#	AS1RN13G08	A5	116.3	SSR	ACTCTTTTGGCCTCTCTCTCTTTCTCCCTGATTTCTTAATCTGCTCTTTCTATAAGGTCTATGGTGAGAATCCTTCTGGTTTTGGTTGCCTTTTCGTCAAGAAATCCGCTATTTCGAGCATGGAAGCTACTTCTTCTGCAGGAATTGTGAACCTTGTGCCACAAAATCAGATACATCTATCCGAGGATTCTTCTGGCACTGACTTAGAACTTGAACAAAAAACTATATGTAGCATACAAGAAGAACAAGAAGAAGAAGAAGAATTATCCTCGATGAGATCATTCTCTGGTCCTAGACAAGCCACAGAATCTGGAAAAGATGAAGAAGAGGCACAATCTCATCGAGGTTCTGAAATTGAGGAGGCTAATCTCAAGAAGAAGAGTGTTGCTCAAGGAAGTG…	Moretzsohn et al. 2005	AATCCTTCTGGTTTTGGTTGC	GTGCCTCTTCTTCATCTTTTCC			H	A	A	A	H	H	B	H	A	A	A	-	H	A	A	H	B	H	H	-	H	-	-	-	H	-	-	B	A	B	H	-	-	-	-	-	A	-
265	Leg12MGm		A6	0	CAPS		Bertioli et al. 2009	GGCATGGCAGAAGACCCTC	CTCAGCATCAAGTCCTCTGGC		TaqI	H	A	A	B	H	A	A	B	A	B	A	A	B	B	B	A	A	A	A	B	B	B	A	A	A	H	B	B	B	B	A	B	A	B	A	A	B	A
266	TOG900104	TOG900104_216	A6	1.9	SNP	GACTGAATCAAAATATTTTCTTTGAATGAGAAGATTGGTGTATTGTTTCTATTGCTAAAA[A/T]TTGTAGGCTGGTTTTATGCTTGTTCCTTTTTCCCCCTTTTCTACACTTCCTCATTTTTCT	Nagy et al. 2010					H	A	A	B	H	-	B	B	A	B	A	-	B	B	B	A	-	-	A	B	B	B	A	A	-	H	B	B	B	-	A	B	A	B	A	A	B	B
267	DS_c6996_330		A6	2.5	SNP	GCTTCCCTACTTATCAATCAATGGCACCTGTGGAAGAAAAATTAGTTTTTATAGTTTGAA[A/G]CTAACCAGCAGTTGATACTTCCACTTTGAACCGAACTTGAGGAATTATGCTTGGTTTGCT	Nagy et al. 2010					H	A	A	B	H	A	B	B	A	B	A	A	-	B	B	A	A	A	A	B	B	B	A	A	A	H	B	B	B	-	A	B	A	B	A	A	B	B
268	TOG905504_569		A6	3.1	SNP	CTCTCACTTTACTGCATTAAAATGCTTTACAACAGTAAGATGCTCGCTTTATGGATCTAC[A/T]TGCTTATTTCATATTATATTTTTGCTTCTGAATGCTACTTGAATTGATTAATATCWGTC	Nagy et al. 2010					H	A	A	B	H	A	B	B	A	B	A	A	B	B	B	A	A	A	A	B	B	-	A	A	A	H	B	B	B	B	H	B	A	B	A	A	B	B
269	DS_c7515_308		A6	7.2	SNP	CTTTCTTGCAAACTCATGTAAGTTTGACGAAAGACAGGGAGATAAGCGAGATCCTGAGAC[A/T]GGCCCCAAGCCCTAATGAGGTGAAACGCCCTNCGACGAACATTGGGATCAGCGTGAGGGT	Nagy et al. 2010					H	A	A	B	H	A	B	B	A	B	A	B	B	B	B	A	A	A	A	B	A	B	A	A	A	H	B	B	B	-	H	A	A	A	A	A	B	B
270	TOG902716_115		A6	9.2	SNP	TGCAATGCTTCCAGAGGCTAAACCTAGTGATCTTGCTACTGTTTTATGGAGGTAGGTTCT[C/G]CTCTGAAGTTATACTCCTTTCTCGATTTTCCTAATTTAGGTACTATATCAGTGACRAG	Nagy et al. 2010					H	A	A	B	H	A	B	B	A	B	B	B	B	B	B	A	A	A	A	B	A	A	A	H	A	H	B	B	B	B	H	A	A	A	A	A	B	B
271	DS_c9452_220		A6	10.5	SNP	TATTAAAACATGGAAACGCCTCGATGATCGACATCTTACAGAAATTGATGGTCAGGTCTT[A/G]TGGAGCAACAGTTTTTCTGGGAACCGCAGGAAGAAGCATGATGGTGGCTCTTAAAAACCT	Nagy et al. 2010					H	A	A	B	H	A	B	B	A	B	B	B	B	B	B	A	A	A	B	B	A	B	A	A	A	H	H	B	B	-	H	A	A	A	A	A	B	B
272	Leg356		A6	11.8	CAPS	GCAGCTGAGTCTTTGGCCTTCTTGACACTGGGCATTGGCTCTCCAACACATTCATCTGTCCATCCTCTATCAGTAGTATTGACGCGCACCGCAAATGTGAAACGCTTCGCATGTGCTGGACCGCCCTCATTCACACATCTGCATGTTTTAAGTGAAAAAAGTTATGCTATTATCAAAGTTCCAGAGTTGGCTAACACAAAAATACACAAGTAACTAACATACCGATAGAATGGCATAGGCCAATTTCTTCGCAAACAAATATCGTTTAATGTTTGTCTGGTAAATGTTTGGTTTCCATTCTTTTTCCCATTTCATCATCTTCTGATC	Bertioli et al. 2009	GCCCTTGCTGCTTTGAAAGAGAAGG	TCAAAGTTCCAGAGTTGGCT		size	H	A	A	B	H	A	H	B	A	B	-	B	B	B	B	A	A	A	B	B	A	B	A	A	A	H	B	B	A	B	H	A	A	A	A	A	B	B
273	TC42A02		A6	15.1	SSR	GATCCTTCAACACCACCAACACCGACACAGCTTTTTTTCTTTCCATAATTCAGTAAACATTTACCTAAATCAAATGCATGGGTAGGGGGAAAAAAGAAAAGAAAAGGTTGAACTAACAGAAAGAGGCCACATTAAGGAAAAATTAGATAGAAATTGTGGAAATGAAGGGACATTGCAGAGAGAGAGAGAGAGAGAGAGAGAGAGAGAGAGAGAGAGAGACCATGATGAGAGTAAGCGAAAACAGCTCTGTAAGTG						B	A	A	B	B	A	B	B	A	B	B	B	B	B	B	A	A	A	B	B	A	B	A	B	A	B	B	B	A	B	B	A	B	A	A	A	B	B
274	Leg203		A6	16.2	CAPS	TTGTTTCTATCTATAGTGTGATAGATAGAGAACAGCATCAACAAACAACTCCACATCAGTATAGATGTGTCAGAATATTTTTTTCCTTGGGAAAAAAAGAAATAGTATGTAAAGTAACTCATCAAGTCAACCTCAGTAAAAGCTAATACACCGAGTCCGGTAGCTGCAGCAATCCCAAGAGTAACAGCCAAACCATCAGAGCTCTCCTGCAGTAAACTTCCATCAATTAGTTTTAAATGGAAAATATGTTATGAACATCAAATTCTTGTATTTCCATATCATAATTTTGTCCTCCAATCCAATGA	Bertioli et al. 2009	AAACTAATTGATGGAAGTTTACTGCAGG	ACTCCACATCAGTATAGATGTGTCAG		StyI	B	A	A	B	B	A	B	B	A	B	B	B	B	B	B	A	A	A	B	B	A	B	A	B	A	B	B	A	A	B	B	A	B	A	A	A	B	B
275	Seq19F4#		A6	27.7	SSR	ATTTACATAATTCATATAAAATGCAATTTTTTTTTGCTAACGTATTAAATTAGATTAGATACAAATATAAAATTAATTTATTTAATAGAGTATTAAAAATTAAATTCTGTCTTTTATCCTTATCCATTATTATTAGTTACCCCATGATAAATTTGTATATCAAGCATATAAATATTGGGAAGAGAGAGAGAGAGAGAGAGAGAGAGAGAGAGTTAAGAATAAGATGGAAAGGGTGTTCTCAGTTGAGGAAATATCGGAGGCATTTATTCTGCCGGCGGCGAAGAGGATGGATGAGTTGACGGCGAAGTCAACGATGAACCGCAGCGCTTCAGAGTGGGCGTTCCAACGGTTTCTGCAAGAAGCTTCTTCGGCAGTATCAGCAACAGTGGCGTCGCCGTG…	Ferguson et al. 2004 Moretzsohn et al 2005					B	B	A	B	H	A	B	B	A	B	B	B	B	B	H	A	B	B	B	B	A	B	A	H	A	H	B	A	A	B	H	B	B	B	A	A	B	B
276	Leg081		A6	28.5	CAPS	TGCAAGGATTTTTGGTCTGAGCTCTTTAAGAAGCAAATAGACAACTTGAAAACAAACCATAGAGTGAGTTCAGATTGGAGCTGTATTCATTTGGTGGTGTGTTTGTTATATGGTTTTAGATTGGAATGGATGGTCATGGTATTCGTTTGCTACTTGCTGCAGGGTACCTTTGTATTGCAAGATAATAAGTTCCCCTGGCTTGAGCGGATATCGATTGATCCATCAACTGATAAAGTTAATTCAGCCGAGGACGATTCTTTGACTACAGCTGAAAACAAGGCGGCAAGCACAATAAGCATGCATCTTTATTACCCATGTGGCATCATTAGAGGAGCTCTTTCCACTTTGGGAATTCC	Bertioli et al. 2009	CATGGGTAATAAAGATGCATGCTTATTGTGCCTGC	GTTTTAGATTGGAATGGATGGTCATG		PstI	B	B	B	B	A	A	B	B	A	B	B	B	B	B	A	A	B	B	B	B	A	B	A	A	A	A	B	A	A	B	A	B	B	B	A	A	B	B
277	AC2H11#		A6	29.1	SSR	GATCCTTTACTTGTGCAGTTGTGCTATTCGAAAATACTCTCTCTCTCTCTCTCTCTCTCTCTCTCTCTCTCTCACACACACACACACACACACACACACACACACATTGCTTCACAGTATTACACATGAGTCATGCTAAAATGGCACCATGAGTTTTGCTCTTGAGAACACTGCTGCAAGTTAAGTTTTGAGAGTCGAAGTTTGTATTTTTGCAATGAGGGCGTGGAGGGTTCATCCACCACATGGCGTTTTGAAGTGGGTTTTAGTTCGGATGAGTTTTTGTTTCATTGTATTCAAAGTTGGACCACCCTCCCAATGGCGGTTGAAAGATGCCACAACTGTTCATTCTCCATGTCCTTCATGTGAAGAATGCTTTTGCTCTCTGCCTGAGTATCCCTT…	Moretzsohn et al. 2005	TCCTTTACTTGTGCAGTTGTGC	AAAACGCCATGTGGTGGAT			B	B	B	B	H	A	B	B	A	B	B	B	B	B	H	A	B	B	B	B	A	B	A	H	H	H	B	A	A	B	H	B	B	B	A	A	B	B
278	TOG906662_260#		A6	30	SNP	AAYGCACTGTGWTATGCAAMTGTTAGGCAATAAATATATTACACGCAGCATATCAATGTG[A/C]GCTTTTTCTTCTGTCATTTAGTTGTTAGGGGGRTCTTTMGCRAATTCTTTAGGAAAATAA	Nagy et al. 2010					H	B	B	B	A	A	H	-	A	H	B	B	H	H	-	A	H	-	H	B	A	H	A	-	H	A	-	A	H	B	A	H	H	H	A	A	B	-
279	TC35F05		A6	30.8	SSR	GATCAGCGAGAGAGAGGGAGAGAGAGAGAGAAAGAGAGAGAGAGAGAGAGAGAGAGAGAGAGAGAGGGACCTGGACATGGGCAGAGGGAGAGGGGGAGTTGAGGTTGTCGGAGAGGGAACCCATAGCGCACATAGGGGCGAGAATGGTAATGGCGAATGTGAGCAAAGCGTTGGCTCTGTAACCGAAGGAATGCATATTTGGAGAAGTTGAGTAGCGAAGGAGTTGTGTGA	Macedo et al. 2012	GATCAGCGAGAGAGAGGG	CTACTCAACTTCTCCAAATATGC			B	B	B	B	A	A	B	-	A	B	B	B	B	B	A	A	B	B	B	-	A	B	A	A	A	A	B	A	B	B	A	H	B	B	A	A	H	B
280	Leg11MGm#		A6	31.4	CAPS		Bertioli et al. 2009	GGTGAATCCAATACGTCGCT	GGAATGCCTCTGACGCC		size	B	B	B	B	H	A	B	B	A	B	B	B	B	B	H	A	B	B	B	B	A	B	A	H	A	B	B	A	B	B	H	B	B	B	A	A	B	B
281	SD_c590p76vAG		A6	32	SNP	CTATCAAATGGGTCATATCAGTTAAAAAATATGCAGCTGCCAGAAAAGAATGCAGAGCT[A/G]TATTACTGTGACTTTAAGTATTAGATTCCTAGTTTGGTTTCTAGGTAGAATATGTG	this manuscript					H	B	B	B	H	A	H	B	A	H	H	H	B	B	H	A	B	B	B	B	A	H	A	H	H	B	B	A	H	H	H	-	B	B	A	A	B	B
282	TOG910860_347#		A6	32.8	SNP	TCCCACCGCCAACTACCTCTTCTTGGGRGATTATGTAGACAGAGGCAAGCAGAGCTTGGA[A/G]ACCATATGCTTGCTTTTGGCCTACAAAAAATCTCCCAGGANGAGGTGGTTGGCGATGGG	Nagy et al. 2010					B	B	B	B	H	A	B	B	A	B	B	B	B	B	H	A	B	H	B	B	A	B	A	H	-	B	B	A	B	B	H	-	B	B	A	A	B	B
283	TOG960456_632#		A6	34.4	SNP	AGACTTGCGGCAGAAGGAACTAAAACCTTCTCTGCCTTCTGGAAGGACTTTTTCTAAT[A/G]TGCTACCCTTTGCCAGGTTGCTTGG	Nagy et al. 2010					B	B	B	B	A	A	A	B	A	B	B	B	B	B	H	A	B	H	B	B	A	B	A	H	-	B	B	A	B	B	H	-	B	B	A	A	B	B
284	TOG923884_236	TOG923884_236-239_up	A6	34.8	SNP	GCAAAGGGCTCCCTCATGCATACAATCGTGATTTGCAGGTAACTAAAGAATATAAGGAAG[T/G]NNNNGTAACTTCTCTTAGTATATTTCCTTTGTCTTTTAGATAACTAACATAAGTT	Nagy et al. 2010					H	B	B	B	H	A	H	B	A	H	B	H	H	H	H	A	B	H	H	B	A	H	A	H	-	H	B	A	H	B	H	H	H	H	A	A	B	-
285	TOG960456#	TOG960456_414_416	A6	35.2	SNP	CCATCTACAATGGATTTCAGCTTGCAATAATCTTCTATAATGTCCCCAGTCAGAGGGGG[A/G]NNAAAACAAATAATTCAAACAAATCTGAAGAGTATACATTAAAAGCCTAACCAACAAATT	Nagy et al. 2010					B	B	B	B	A	A	A	B	A	B	B	B	B	B	H	A	B	B	B	B	A	B	A	H	A	B	B	A	B	-	H	B	B	B	A	A	B	B
286	SD_c90p260vAG		A6	37.7	SNP	GATCTTACCCCAGATGGTACTTTCACCTTCTCTGCCAGTGCTGGTTCTGCTGACAACCA[A/G]TATGAACTCAAATTAGAGCTCTTTGACAAGGTTAATGTTGAGGAGAGCAAAATTAA	this manuscript					B	B	A	B	A	A	A	B	A	B	B	B	B	B	H	A	B	B	B	B	A	B	A	H	A	B	H	A	B	B	H	-	B	B	A	A	B	B
287	Seq4H6#	pPGPseq4H6	A6	38.5	SSR	GCACATCCTCCACCACGGNACGCCACTGAGAAGGAGAATGCTGCCTCTGCCGCCATAACTGGAACACCACTACAATGCAATACGGAAGCTTGCTCTTTTGAGTCCCTCAGCAGAGGCAAAGTTCAACAACAATCCAGCTCACCAACATTGCAGAAGCAAGAAGAGAAAAGAGAATCTAAGGTGAGGAACAAGGGAGAGAGAGAAAGAAAGAGAGAGAGAAAGAGAGAGAAATAAAAGTGGTTTTAAAGAGTGGGTTGTGGTGTGCCTCTCTTTGATGGTGCTGTTGAGTGTTGTTGAGATTTTTTCATATTCCATAATTCCATTACCTTTTAGCTTTTTTTTTTTTTCTTTTTCCTTTTTTCTTCTCTAGCGAATACAGAAGAGATGATTTGCAATTGC…	Ferguson et al. 2004 Moretzsohn et al 2005					B	B	A	B	A	A	A	B	A	B	B	B	B	B	H	A	B	B	B	B	A	B	A	H	A	B	H	A	B	B	H	B	B	B	A	A	B	B
288	SD_c90p404vGT		A6	38.7	SNP	GCACCTTCTTCTTCATCCTCATCAACCCATTTGTCCCAATCTACTTTCACATAGTG[C/A]GGAGGCTTGCCCTCTGCACGTAGCAACCTTTTCCACCACCCTTCCTCTGCCTTCTGAAC	this manuscript					B	B	A	B	A	A	A	B	A	B	B	B	B	B	H	A	B	B	B	B	A	B	A	H	A	B	H	A	B	B	H	-	B	B	A	A	B	B
289	SD_c90p344vAG		A6	38.9	SNP	GACAAGGTTAATGTTGAGGAGAGCAAAATTAATGTAGGAGTGAGAAGCATATTCTGTGT[A/G]GTTCAGAAGGCAGAGGAAGGGTGGTGGAAAAGGTTGCTACGTGCAGAGGGCAAGCC	this manuscript					B	B	A	B	A	A	A	B	A	B	B	B	B	B	H	A	B	B	B	B	A	B	A	H	A	B	H	A	B	B	H	-	B	B	A	A	B	B
290	Leg186		A6	39.1	CAPS	CAAAAGAGAGGCAAGGAGGTAAGTTTGCAGCTGACTGTACTGAAAATGTGTGTCCCTAATGTCTGCAGCTTAGTTGTCCCTGATTTTATATCTAAACTAAAATGTCTGTGTGTGATCATTTAGACCTGTGTGACCAATATACTTTAATTGTGTTCTATGTTTGTAATTGTGGACAATGTACTAAGCATTTTTACATACATGTCACCTATCACTTAATGGAAAGTTATTTGTTGCAGGCTCTGAATTTTCTGA	Bertioli et al. 2009	ATGGGAATYCGYGGTGTCACTGTATCT	CACYACTAYTTCCATTTTAACTTTGGCAACAA		size	B	B	A	B	A	A	A	B	A	B	B	B	B	B	H	A	B	B	B	B	A	B	A	A	A	B	H	A	B	B	A	B	B	B	A	A	B	B
291	TOG920755_239		A6	41.7	SNP	CAAAAGAGAGGCAAGGAGGTAAGTTTGCAGCTGACTGTACTGAAAATGTGTGTCCCTAATGTCTGCAGCTTAGTTGTCCCTGATTTTATATCTAAACTAAAATGTCTGTGTGTGATCATTTAGACCTGTGTGACCAATATACTTTAATTGTGTTCTATGTTTGTAATTGTGGACAATGTACTAAGCATTTTTACATACATGTCACCTATCACTTAATGGAAAGTTATTTGTTGCAGGCTCTGAATTTTCTGA	Nagy et al. 2010					B	B	A	B	A	H	A	B	A	B	B	B	B	B	H	A	B	B	B	B	A	B	A	H	A	B	H	A	B	-	A	B	B	B	A	A	B	B
292	RN0x727	AS1RN0x727	A6	44.3	SSR	CGTCAACTTGTCTGTCAATCGTCGTCGTCGGTAACCAATTTCTCGTAGCTGGAGAGATAATTCTAACTAGAATTGGACTGAAAAATAAAAAAGGAACAAAAATCAGATCAAGATGGCATTAGTCTCTGGAGGAAGATCAACACTGAACCCGAATGCCCCTCTTTACATTCCAGCCGCCTTCCGGCAGGTGGAGGATTTCTCGCCGGAGTGGTGGCAGCTGGTGACAACACTGACGTGGTACCATGAGTACTGGCTAAGCCAGCAACAGGTTGAAGGGGGCTTCTATGCTGCTGAGGATGATGGATTTGATCAAGATGGCAATGATGTTGTTGATTTGCTGCCTGATATATTTGATCTTGATGCCGGTGAAGATCTTTCCGTGATGGAAGCTCATCTTGA…	Moretzsohn et al. 2005	GGGCGTCAACTTGTCTGT	ATAGAAGCCCCCTTCAACC			B	B	A	B	H	A	A	B	A	B	B	B	B	B	B	A	B	B	B	B	A	B	-	H	A	B	H	A	B	B	-	B	B	B	A	A	B	-
293	TOG894754_222		A6	45	SNP	CATTWGCTTTTCACCTAATGGATATCATTTAGCCACAGGCGGTGAAGACAACACTTGTCG[T/C]ATTTGGGATTTGAGAAAGAAGAAATCCATGTACACCATCCCTGCTCACTCCAACTTGATA	Nagy et al. 2010					B	B	A	B	A	A	A	B	A	B	B	B	B	B	B	A	B	H	B	B	A	B	A	H	A	B	H	A	B	B	A	-	B	B	A	A	B	B
294	Seq15D3		A6	46.4	SSR	CATAATAAATTAGTGTTTAATCTGTTAAATTTAAAACTCAGAATATATATATATATATATATATACTTTGAGGCATTGACCTCCACCGATTAGGGCAACCATGCCATCATCACAACACAACAATGCGACTTGCAAACTCTCTCTCTCTCTCTCTCTCTCTCTCTCTCTCTCTGCATCACATGACCACAGATTTTTGTGGGACCCACATAAATTTCTAGATTGATGTGTGTTGTGTTCTTACTTCCTAAGATTCACCCTTGTTTGACCTTATCATATCATATCATATCGGTTATAAAGCACATGTATGTACACAAATTCATCGCCTCTTTGTTTTCCAACTTTTTCTCAATTACAATCCACACCATCCTCTGAAACCATTGCTTCCTCCACCACGCACAA…	Ferguson et al. 2004 Moretzsohn et al 2005					B	B	A	B	A	A	A	B	A	B	B	B	B	B	A	A	B	B	B	B	A	B	A	A	A	B	A	A	B	B	A	B	B	B	A	A	B	B
295	Leg346		A6	47	CAPS	CAGAGACAATATATATGCTTGTCTGGCTTAGTAGTTAGATAAGTGTTGGATAGGGAATCAATTAACAATTGTTGTTATTTGGATTAAAATTAAAGTATTATATAGAGAAGATAAGGAGCCATGGTCTTAGGATAAAGGCCTGAATTCAATTGATACACACATCCCTAAAAACTGAATAGTGATCACCAAACAGAGTATTCGGTTCCAGACACTAAGAAAATCGTATTCTTTCAAAGATAACATGAAATTTCTTGTAGATTTCTAGTAACATAATATCCAAATCTTATATCATACAAGAAAATGGGATGTACATACCTCAGACCAGTTACAGCATCAAAATACTTTTCATCAGCTTTCCATATTTGCCAATTGATCCAAAT	Bertioli et al. 2009	AATATGGAAAGCTGATGAAAAG	GGCTTAGTAGTTAGATAAGTG		Taq1	B	B	A	B	A	A	A	B	A	B	B	B	B	B	A	A	B	B	B	B	A	B	A	A	A	B	A	A	B	B	A	B	B	B	A	A	B	B
297	TC7C06		A6	61.4	SSR	GATCAGTAGGCAGGGGAATAAAACTACTAACTAGCAAGGTGAAATATGAGAGAGAGAGAGAGAGAGAGAGAGAGAGAGAGAGAGAGAGAGAGAATATTATCAGACAAGAAAGAGAGCAAGGTAGTAAAACACTAACTACTAAGACAAAGGAGAAGGAAGGAAAACACGATGAAATAAGGAGTAAGAAAGGCAGATAAAGTGATTAACTACTAGATATCTAAACATTAGATC	Moretzsohn et al. 2005	GGCAGGGGAATAAAACTACTAACT	TTTTCCTTCCTTCTCCTTTGTC			A	B	A	B	A	A	B	B	A	B	B	B	B	B	A	A	B	A	B	B	A	B	A	A	A	B	A	A	B	B	A	A	B	A	A	A	A	B
298	TOG896979_290		A6	63	SNP	CTTCCACTCTTTGTCTTCTTTAATTGACAATTTAGCTGGAAAAACTCCAAAAGATGT[T/C]AATTAAATTAGTCCTGTCTTTTCCTCTACACTTGTTCTTAAAGGTAAGGAGATGCTGTTA	Nagy et al. 2010					A	B	A	B	A	A	B	B	A	B	B	B	B	B	H	A	B	H	B	A	A	B	A	H	A	B	H	A	B	B	A	-	B	A	A	A	A	B
299	SD_c5566p191vGT		A6	64.6	SNP	TCCCCATCTTCGAGTTGCTATCATGTGAACAAGCCTTTCCCTCCTCCATGGAGCAC[C/A]TCACTCTTCCCACCTTCCCCATTGCTGGCAACCCAAGAACGGTTGAGGATGAAAMCCCC	this manuscript					A	B	A	B	A	A	B	B	A	B	B	B	B	B	H	A	B	A	B	A	A	B	A	H	A	B	H	A	B	B	A	-	B	A	A	A	B	B
300	SD_c1246p142vCT		A6	67.9	SNP	TCAAATAATTACTCGTAAAGAGAATGTGTAAGACTCATGAGTCCATATGTACATCT[G/A]GATTATCATATTATATAAAGAGAAATGTATTAGCATTTCCCATCATTTACATTTAATGT	this manuscript					A	B	A	B	A	A	B	B	A	B	B	B	B	B	H	A	B	A	B	A	A	B	A	H	H	B	H	A	B	B	A	-	B	A	A	B	B	B
301	SD_c1246p239vAG		A6	68.4	SNP	TTTACGAGTAATTATTTGACACGTGCATCCACGTCACGCTCTCCCAGTCACTGTAGTGT[A/G]TAGAAGTGCTGTGTTGACTTCAACTAATTGCACATATTAAGACAAATCAAACAGAG	this manuscript					A	B	A	B	A	A	B	B	A	B	B	B	B	B	H	A	B	A	B	A	A	B	A	H	H	B	H	A	B	B	A	-	B	A	A	B	B	B
302	Leg23MGm		A6	68.9	CAPS		Bertioli et al. 2009	GTCGACTGGACCGCAGATG	ATTACAATAAGACATTAACAATTACAA		SpeI	A	B	H	B	A	A	B	B	A	-	B	B	B	B	H	-	B	A	B	H	A	B	A	H	-	B	H	A	B	B	A	B	B	A	A	B	B	B
303	TOG910616_176		A6	69.8	SNP	CCAYTTTCTGGAYTCCACACCCTTTTTGGACATGTCAAATTGGTCTCCTGAAAAGGGCAC[A/C]ACACAGGGTCTAATGCCACCTGATCCAACAGAA	Nagy et al. 2010					A	B	A	-	A	A	B	B	A	B	B	B	B	B	H	A	B	H	B	A	A	B	A	H	-	B	H	A	B	B	A	-	B	A	A	B	B	B
304	Seq15D6#		A6	71.1	SSR	TCTTTTTTCAGTTGAGCGAATAGTATAGATTTATTATATAAAATAGACGGATAGAGTGTTGATTTTTATTTTAACTAAAATCGATAATATAGCCGTCGATTTTTATCGACAAAAAACTACTCCCGCGTTTGCTTCCCGCGTCCCTGCTCGCTTCACTCATCTTCCCAAAATTTAACCCCAAATCTTCAGATTTAGAGTGATGCTTCTTCTTCTCCTCCAACGCCGAGACTAGAGACCAGAATGGAGTCACGGTCACGGAGAGAGGCAGAGAGCAGAGCTTCTTCTTCTCCGACTCCTGAAAAAGCCCACCGTCCTCCGCCTGAGACCAGAGTTGCTTCTTCTTCTTCTTCTCCTCCTCTGCCGAGCCCGCCGCCGCGCCATCCCTTTCATGTAAGTTCC…	Ferguson et al. 2004 Moretzsohn et al 2005					-	B	-	H	-	-	B	H	-	B	H	B	B	H	B	-	B	A	H	-	A	B	-	H	H	B	B	A	B	B	A	B	B	-	A	H	B	B
305	PM24		A6	76.4	SSR	AAGCAAACACCGGAAGCGGAAGTTATGTTTGGCGTAGATCTCTAGTGAGAAGGAAGTGAAAGCGTTGAGAAAGAGAGAGAGTAATAGCGGTTACAGAAAATGAGAGCAGAGAAGGAAAGTGTAAGAAAAATGGCAGAAACAGAGTAACGGTAGTGTGAGAGAGTGAGAGAGAGAGAGAGAGAGAGAAAGATTGGGTCTCATACCTTTCGGGTAGCAT	He et. al. 2003	CGGAAGCGGAAGTTATGTTT	CCGAAAGGTATGAGACCCAAT			A	B	A	B	A	A	B	B	A	B	B	B	B	B	H	A	B	A	B	A	A	B	A	H	H	B	A	A	B	B	A	H	B	A	A	B	B	B
306	Leg092		A6	77.9	CAPS	ATACATAACCATATACAGACATCTCAAGGAGAATCCTGAATACCAATGTTATCCCATTTTCAAGTACTTTGAGAACTGGTGCCAGGATGAGAACAGACATGGAGACTTCTTCTCTGCTTTGATGAAAGCACAGCCACAGTTTTTGAATGACTGGAAGGCAAAACTATGGGCTCGATTCTTCTGTCTATCGGTAATTTTTTGCTTGTGTAGAATTTGGTTCTTATTTTTTACTCTCGGATTGTTAATTAGATTCTTAAATGTAACCATAATATACGTTCCAATTTATTTAAGGTTAAGCTGCTATATTGAATATAATAGATAATCA	Bertioli et al. 2009	GAATCCTGAATACCAATGTTATCCC	ATTATGGTTACATTTAAGAATCTAATTAACAACCC		AvaI	A	B	A	B	A	A	B	B	A	B	B	B	B	B	H	A	B	A	B	A	A	B	A	H	H	B	H	A	B	B	A	B	B	A	A	B	B	B
307	Leg031		A6	78.8	SCAR		Bertioli et al. 2009	CAAGCYTCTCACCTTCTCAAG	GCAAGGCAGTTAGTRGTGCAAG		size	A	B	A	B	A	A	B	B	A	B	B	B	B	B	H	A	B	A	B	A	A	B	A	A	A	B	A	A	B	B	A	-	B	A	A	B	B	B
308	DS_c4237_614		A6	81.8	SNP	TTTGATATTGGGCAAAATGATATCGCTCTTGGCATGGGCCACCAAGATTCCCAAGCACTC[A/G]TCTCTGACATGCTTGAAAATTTTTTAAAGCAAATTAAGATATTATAT	Nagy et al. 2010					A	B	A	B	A	A	B	B	B	B	B	B	B	B	H	A	B	A	B	A	A	B	A	H	H	B	H	A	B	-	B	H	B	A	A	B	B	B
309	TC41C11		A6	81.8	SSR	GATCATCAGTTTCTTCCTCTTTCAAAGCCAACTTGACAGAAACTCAACCACCAGAAAACATGAGAGCAAAGCACCAAAAAGCAGTGAATTCAACACAGAGAGAGAGAGAGAGAGAGAGAGAGAGAGAGAGAGAGAGAGAGAGAGAGGACCCCATGAGGTTAACACGAAGGTGGATGCTGAGCTCGATGAAGAGCTCGTACATCTGGCCGAGATC	Macedo et al. 2012	CACCAGAAAACATGAGAGCAAA	CATCCACCTTCGTGTTAACCTC			A	B	A	B	A	A	B	B	B	B	B	B	B	B	A	A	B	A	B	A	A	B	A	A	A	B	A	A	B	B	B	A	B	A	A	H	B	B
310	RN0x06#	AS1RN0x06	A6	84.2	SSR	CCGGGGATGTTTAACAAATATATTCCATGTGTGAGAGTCTGAGAGAGAGAGAGAGATGGCAGAGTCAGGGAGGTATTGTTACAGGGAAGTGGTTCCATTCTGTGCAATGGTTGCAGTTGAGTGTACCAACGTGGGTGTCAACGTTCTTTTCAAACAAGCCACTCTCAAGGGATTCAGTTACTATGCATTCATCGTTTATTCTTTCGCTCTCTCCACTCTTTTTCTTCTTCTCCCTCTCCCCTTCGTCTTCCGATGGTCAAGAGGGCTTCCTCCATTCAATGTTTCTCTCATCTTAAGAATTTTTCTCCTTGGTACCATTGGATTTGTAGCACAGCTGAGTGGATACAAAGGACTTGAATACACTTCACCAACTCTCTTCTCTGCTCTTAGCAACCTTAT…	Moretzsohn et al. 2005	TATATTCCATGTGTGAGAGT	AGAAAAAGAGTGGAGAGAG			A	B	A	-	-	A	-	B	B	-	B	B	B	B	H	A	B	A	B	-	A	B	A	-	H	B	H	A	B	B	-	-	B	H	A	-	B	-
311	DS_c14540_135#		A6	85.4	SNP	TCCGTATAAGGTGTTTCCAGTGTCCGCAAGGGAATCTCCGAAGCTGTACACTCTTTTGTA[A/G]CACCGCCGGCTTGAACTGCTGCTTGAAATGGANCCACCTGCAGCCTCCTCAAGAAGAAGA	Nagy et al. 2010					-	B	A	B	A	A	B	B	B	B	B	B	B	B	H	A	B	-	B	A	A	B	A	H	H	B	H	-	B	-	B	H	B	H	A	B	B	B
312	IPAHM-171a		A6	87.2	CAPS	CTCAAGCTTANATGGNTNAAGGAAAGCNAAAGGTAATATGGAACAGTGTCTGAATAAGATGGCTTCAGAACCATACTACCTGTTTCATTTCTTATGTTTCTTCTCCTATTTGGTTGTTCGTAGCTCTGCTGTTCAAGTGTTAACACCTCAGCTCACCCTAAGTCTTCTTCGTCGCGTATCTCTCTCTCTCTCTGTTTCTCTCTCTCTCTCTCTCATTTGCTTCTTTATAAATTGCTTAATTCTTGCATCTCTCACATTTACTTGCAGGAAATACTAACAGTGTTAGTGTTTGCCGTGCTGGTTGCCTTGAAGGT	Cuc et al. 2008	TTGGTTGTTCGTAGCTCTGC	AGCACGGCAAACACTAACACT			A	B	A	B	A	A	B	B	B	B	B	B	B	B	H	A	B	A	B	A	A	B	A	H	H	B	H	A	A	B	B	H	B	H	A	B	B	B
313	DS_c9222_228		A6	91.2	SNP	AATAAACAAAGGGGACTAATATGGAACATTCTTNGGTAAGTTCCTTATAACATTGTTCTT[A/C]ATTCCTATCTTGGTGCGCATATTCTCCACACCAGACTTGTTCATTTGCTTCAGTACTTTC	Nagy et al. 2010					A	B	B	B	A	A	B	B	B	B	B	B	B	B	H	A	B	A	B	A	B	B	A	H	H	B	A	A	A	-	B	H	B	H	A	B	B	B
314	TOG894965_165		A6	92	SNP	AAGCAATCCATGTTATTAGCTGCGGTTATGAAGACAAGACAGAATGGGGCAAAGAGGTTA[C/G]CAAATTAGTAGCTACTTAACATTGTTCTTTAGGAATCACAAAAAAGAAATCTGAAAATGA	Nagy et al. 2010					A	B	B	B	A	A	B	B	B	B	B	B	B	B	A	A	B	A	B	A	B	B	A	H	H	B	A	A	A	B	B	B	B	H	A	B	B	B
315	TOG897521_949#		A6	97.8	SNP	GCATCACGTACAACCATGGTTTTAAATTGCAGTTGACAACCACAATTGCAGGTGCAACAT[T/C]GCATGTTGGCATCACAGTGCAAATGCAACCAGAGTCACAGCTAAAAGCATGCACTAAACC	Nagy et al. 2010					A	B	B	B	A	A	B	B	B	B	B	B	B	B	B	A	B	A	A	A	B	-	A	H	-	B	A	B	A	B	B	H	B	H	A	B	B	B
316	DS_c723_423		A6	100.1	SNP	ATGGGCAAGAACACCATGATGAAGCGTTCTGTTAGGATGCACGCTGAGAGTACTGGAAAC[A/G]ATGTGTATCTCAGCCTTATCCCCCTTCTTGTT	Nagy et al. 2010					A	B	B	B	A	A	B	B	B	A	B	A	B	B	B	A	B	A	A	A	B	B	A	H	H	B	A	B	A	-	B	H	B	H	B	B	B	H
317	TOG905231_25		A6	103.3	SNP	ATTAGTTGCAAGAGAAGCATCAAC[T/C]GAAGTAGAGATAGGAGGTTATCTCCTTCCAAAGGTAATAATTACATCTTTGTCCAATGC	Nagy et al. 2010					A	B	B	B	A	A	B	B	B	A	B	A	B	B	B	A	B	A	A	A	B	-	A	B	-	B	B	B	A	B	A	H	B	H	B	B	B	B
318	Seq18G1		A6	105.6	SSR	TGAATTATAAAAAATATATATAATATATATTAATAAAAATTAACGGTTAAAACAACTGAAATACTGGTGTTTTTGATACCTTTAAAATTCTTTCTATATTATTATCCACCGTTATGAATAAATAGGTTGTGAAGCACGCACAAAGGTGCAGGCATGGAATTGCATAATAATAATAATAATAATAATAATAATAATAATAATAATAAAAACAAAAATGAAATATATTAATAAATAATGTTATCCCTTATCTTTCACATATCCAGTATCCATTCACTTCTACGAAAAGAAATGAGATTAAGAATAAATGGAAAGTGTAAAAGTCNACAAGACGCAGAGTTTAGTTTAAATGGTAGACCCTAAAAAAGGAAAAGAATTATGCCTTAAAAGTACCACCGAATC…	Ferguson et al. 2004	AATAGGTTGTGAAGCACGCA	TTCGGTGGTACTTTTAAGGCA			A	B	H	-	-	A	B	B	B	-	B	A	B	B	B	A	B	A	A	A	B	B	A	H	H	B	B	B	A	B	A	-	B	H	B	B	B	B
319	gi-936		A6	106.3	SSR	GCTCAATTATATACTAAAAACAATCGTCACAATCATACTACTACTACTCGAAATTCAAATCATAAATCATCACAGATCCATAGACTTTAACATAGCATTAATCTCTACACAGATATATGTATAGAAATGAGAGAGAGAGAGAGAGAGTCAGAAAAAGAAAAAAATATATATTATATAGATATGTCTATATACTACTATAGTCACTCATCAAACTCTACTATGAATCCACACCGGTAAATAGCAGAAGAAAATCCCATGGAACCTCGCCAGACTCGCGTGCTCAGATCCTGAGACCAGATCCGAAGGCGAGAGCAGCGACGGCGGCGACAAAAACGGCGGCGAAAGACGGTGAGACGGCGGTAGCCGGAGAAGCAGGGCTCGGAGCAGGAGCTTCGGCGG…	Moretzsohn et al. 2005	TCACAGATCCATAGACTTTAACATAGC	CCGGTGTGGATTCATAGTAGAG			A	B	H	B	A	A	B	B	B	A	B	A	B	B	B	A	B	A	A	A	B	B	A	H	H	B	B	B	A	B	A	H	B	H	B	B	B	B
320	RN0x681	AS1RN0x681	A6	107.6	SSR	AACATCTTCAAAGAAAGGACTTTGGGTTGGTCAAGATCATCAAGATGATCCCTTTCTAGCAGCTTACAAAGAGTGCACAAAGAATGATAATAATCATCATCAAAGAAGTGGTGATGGTGGTGATGAGAGGAAGAAGAAGAAGAACAAGAAATTGGTCAACAAAGGTAGTGGATTGATGATTGAATCAAGGTTGAGGAAGGGCTTGTCTTTTTTCTCTTGTAAGAAGTTTTCAAGTGTTCATGACAATAATAACTTGGTTACAATCTCTAGCTTCCCAAACAACAACAACAACAACAACAACATCATAGATAGAGATTGATATCATAATTATGTATATGTTTTTATTTATAGGTAATTAACATTCTCTTAGTTATGTTTTACTATTGGGAAAGTTTCTAT…	Moretzsohn et al. 2005	ATGATCCCTTTCTAGCAG	TTTCACAAACACAAGACAA			A	B	H	B	A	A	B	B	B	A	B	A	B	B	B	B	B	A	A	A	B	B	A	H	H	B	B	B	A	B	H	H	B	H	B	B	B	B
321	TOG901729_360		A6	110	SNP	TNNNTATCAAATCAAGGTACAATTATCAATTCATAAAACCACCAACAGCTCCCACAGAAC[T/C]CATAGAAATATAATACAGCCCAATGAAGAAAAAGAAATCTTTCTCCAGGCAGCTTTTGAC	Nagy et al. 2010					A	B	H	B	A	A	B	B	B	A	B	A	B	B	B	B	B	A	A	A	B	-	A	H	-	H	B	B	A	B	A	H	B	H	B	B	A	B
322	TOG896309_1001		A6	114.2	SNP	ATTTTTCATTTATCATCATGTCATTCTATAAGATAGGGTGTCAATGATGTCACTACTAAC[T/G]TGGGGATAGATTAGCGTCACATTTTCTAGATCAAGGGCTATTGTATGTGAAATTGTTTAA	Nagy et al. 2010					A	B	H	B	A	A	B	B	B	A	B	A	B	B	B	B	H	A	A	A	B	A	A	H	-	H	B	B	B	B	H	H	B	H	B	B	A	B
323	TOG895571	TOG895571_409	A6	115	SNP	ATTTTTCATTTATCATCATGTCATTCTATAAGATAGGGTGTCAATGATGTCACTACTAAC[T/G]TGGGGATAGATTAGCGTCACATTTTCTAGATCAAGGGCTATTGTATGTGAAATTGTTTAA	Nagy et al. 2010					A	B	H	B	A	A	B	B	B	A	B	A	B	B	B	B	H	A	A	H	B	B	A	H	H	H	B	B	B	-	H	H	B	H	B	B	A	B
324	DS_c5466_135		A6	117.5	SNP	ACAGAGGCAGTAGTACCAACAACAGCACC[A/G]AAAATGCCATCGAGAAGCATGTTAAGAC	Nagy et al. 2010					A	B	H	B	A	A	B	B	B	A	B	A	B	B	B	B	H	A	A	H	B	B	A	H	H	H	B	B	B	-	H	H	B	H	B	B	A	B
325	DS_c2184_437		A6	121	SNP	CGAGGGGAGGCGCCGATGAGGATGAGCTTGGAGAAGAGTTCGGGGCGGCGGAT[A/G]GAAGCAAGCATTCCGATCATGGCGGAGATGGAGTGACCGACATAGGCACAGCGAGTAACG	Nagy et al. 2010					-	B	H	-	A	A	B	B	B	A	B	A	-	-	-	-	H	-	A	H	B	B	A	H	-	H	-	-	A	-	A	H	B	H	B	B	A	-
326	CP02D05		A7	0	SNP	GCCCGGGCAGGTACCGTTTACAATAAACGAAATTCTAATAAAAACAATTGAACAAGAACACGTCAACACCACCACGCAAGAAACTCAATACATTCCTCAACAAACTCCGACATTCATTTCAACCCGCTCTCTAGTATCAAATCTATTTTGCTGAAGCAAGAAGGCTTTCATAGCGACCTTTGAAGAAGGCCAAAATTGGGTCTCTAGGAGGCAAACACTCTTTGATAGTTGGTTGACTCAGAAATTCTTGACTCCATTTGTAGAGTTTGGGAAACTTCTCATTAGTGAACAGTTGAAGACCTGCAATTTCTTGAATCAGAGGCACCCAAAACGCAATGTATACAGCGGCAATGTCCACAAGGCCAAATTCCTCTCCTCCAAAGAACTTGCCTTTAAGCT…	Alves et al. 2008	5’AACAAGAACACGTCAACACCA 3’	5’GCGGCATGGAAATCTGTT 3’	GACTGACTGACTGACTGACCACACGAGGCTCTTCA*		A	A	B	B	A	A	A	A	B	B	B	B	B	B	B	B	H	A	A	B	B	B	B	A	B	A	A	H	B	B	H	A	H	H	A	B	B	B
327	DS_c2845_1151		A7	1.3	SNP	CCATGCCGCAATGGGCACACCATAATATATGCTCTCCAGCGTAGAATTCCAGCCGCAATG[A/C]GAAACAAACCCACCCGTGGCTTTGTGAGCCAGAATTTGGGCCT	Nagy et al. 2010					A	A	B	B	A	A	A	A	B	B	B	B	B	B	B	B	H	A	A	B	B	B	A	A	B	A	A	H	B	-	H	A	A	A	A	B	B	B
328	RN13D04	AS1RN13D04	A7	1.9	SSR	ACACTCCGAGGTAGAATCGCAAGCTCAACGTTGTTGCCTCTCTCAAACACAAACTAAAATCCTTCTTCTTCTTCTTCTCTCTCTCTCTCTCTCTAAGATGGGGTTATGGCATGTAATGGTGTTGGCGCTAATTATGGCGTTTTGGAACCTAAAGGGTTCAGAAGGGATCCGATTCGTTATAGACAGGGAAGAGTGCTTCTCCCATGATGTCAAATACGAGGGTGACACCGTTCATGTTTCCTTCGTTGTTATTAAGGCTGATTCTCCCTGGCATTACGGTAACGACGGTGTTGATCTCGTGATAAAGGGACCTTCTGGTGAACAAATTCATGATTACCGTGACAAGATCAGTGAAAAGTTTGAGTTTGTGGCTCACAAATCAGGTGTCCACAAATTCTG…	Moretzsohn et al. 2005	CCGAGGTAGAATCGCAAGC	GTAATGCCAGGGAGAATCAGC			A	A	B	B	A	B	A	A	B	B	B	B	B	B	B	B	H	A	A	B	B	B	A	A	B	A	A	A	B	B	H	A	A	A	A	B	B	B
329	Leg196		A7	6.8	CAPS	CCGCATGTTCCAAGCATAGAATCCTCAAATTCTGCCGCAAAGGTCAGCTCAAAGTGTCATTTCTTATTGTGAAAACTTCATAAGCTTTTTGCTTTGGATGGAACTACTTGGGTAGAATGTTTTAAGCTAAATAATTGTATTTGTTTATGTAGGTTAAGAAAGAAGAGAACATATATCTCGGACCACACGGAGCCCCTCCTTCACAATCAAAACAACAAGAGACAAATCCACCAAACCGAAAACAGAAGCTCAAGCAAAAACTGAAAG	Bertioli et al. 2009	TCCAAGCATAGAATCCTCAAATTCTG	ATTGTGAAGGAGGGGCTCCGTG		ApoI=XapI	-	A	B	B	A	B	A	A	B	B	B	B	-	-	-	-	H	A	A	H	B	B	A	A	B	A	A	A	-	B	-	A	A	A	A	A	B	B
330	TOG895030_191		A7	11.1	SNP	TCTGTTGAATGCATCAATTTTGGTTGTGGGAGCTGGAGGATTGGGTTCCCCTGCATTGCT[A/T]TACCTTGCAGCTTGTGGTGTTGGTAAGTTCTTGTGATCATGCNNNAATAGTGTTACCTT	Nagy et al. 2010					A	B	B	B	A	B	A	A	B	B	B	H	B	B	B	B	H	A	A	B	B	-	B	A	B	A	A	A	B	B	H	-	A	A	A	A	B	B
331	SD_c291p545vAG#		A7	11.9	SNP	GTTCCAAGGATAGCGATGGCAGCTCCAAGTGCATTGACAGGTTGAACTGGTGTATGGAA[A/G]ATAATGATTGAAGAAACTATAACAGATATACGCTTCATGGTGTTTCCAATGCTAAA	this manuscript					H	B	B	B	A	A	A	A	B	B	B	H	B	B	B	B	H	A	A	B	B	B	B	A	B	A	A	A	B	B	H	-	A	A	A	A	B	B
332	Leg228		A7	12.5	CAPS	TATACCATTTTTACTTAATTGATATTTGTTCTGATTTATAGACTAATGTTAATTGGTAGTGATTTACTATGCTGAAAATGAAGGCCGCACNTGGAGCAATGGCACTTGAAGCTTGCAATTGCATTGTATCATCTTTCATGG	Bertioli et al. 2009	ATTTTTACTTAATTGATATTTGTTCTG	TGAAAGATGATACAATGCAATTGC		RsaI	A	B	B	B	A	A	A	A	B	B	B	H	B	B	B	B	H	A	A	B	B	B	B	A	B	A	A	A	B	B	H	A	A	A	A	A	B	B
333	TOG895333	TOG895333_206	A7	14.2	SNP	TTGATGTGAAGATCTTCATTNNTTACTTCTTACTTKTTCTCTATTCCTCACTTTTCCCTC[A/G]TGTCCTTGCTATGAGATCCTTTTCTTMCAATGAGAATATTCACCTNNAGCTTAAAATAG	Nagy et al. 2010					H	B	B	B	A	A	A	A	B	B	B	A	B	B	B	B	H	H	A	B	B	B	B	B	B	A	A	A	B	-	H	A	A	A	A	A	B	B
334	TOG919227_560		A7	15	SNP	GAGTTCATCAGATGCCTGTCTTAATGAATCTATCACAATCTCGTAATTTCAAAGACTGA[A/G]AGAATATAAATCAGCTTTGGTATTNNAATGGTTACAAAAATCAAATATATTTAAGCTTA	Nagy et al. 2010					A	B	B	B	A	A	A	A	B	B	B	H	B	B	B	B	H	B	A	B	B	A	B	B	B	A	A	A	B	B	H	A	A	A	A	A	B	B
335	TOG897513_224		A7	16.2	SNP	TATGGGGATTATGAACATTGATTATTCCACGAGTTCAGTTAGTGGATTGTTACCTTGTTT[A/G]AAAAGTAAGATTATCCTTGTTTTGATTTAATCTTATATAATATATATGATTYATGTATGT	Nagy et al. 2010					A	B	B	B	A	A	A	A	B	B	B	A	B	B	B	B	H	B	A	B	B	A	B	B	B	A	A	A	A	B	H	A	A	A	A	A	B	B
336	DS_c4177_150		A7	17.4	SNP	TGTTATCATTGTTTATGGATCTTGATGTTCCTTCCCAAAATATAAGCTTGACTTGTTGTG[A/G]CGGTTTTGTGTTGCAACAACTAGTAGTACTAAAATTAGGTTGAAAGCATGGTGGAGAAAT	Nagy et al. 2010					H	B	B	B	A	A	A	A	B	B	B	A	B	B	B	B	H	H	A	B	B	B	B	B	B	A	A	A	A	-	H	A	A	A	A	A	B	B
337	TC23E04_1		A7	18.7	SSR	GATCAGTTGGCAGAAGGGGGTTGCTCCAAGTTGGGTATCAAACAAAACAAGAGGTTGAGAATAATGGCCGAGAGAGAGAGAGAGAGAGAGAGAGAGAGAGAGAGAGAGAGAGAGAATAAGGCATAGAGAGAAAAGAGGGTAGCTTTGCTTTTTTTGAAAAGAAGGAAAATAAAAATAAAAAAAGAGAGAGAGAGAGAGAGAGAGAGAGAGTGCAAAAATGTTGTGCCGCCCATGGAAGGTTTAGGTGGGACCCATTCCCTAGTCTTGGGATTTTAGTACCAAGGTTTTGGTGTTTGTCTTTGAGATC						A	B	B	B	A	A	A	A	B	B	B	A	B	B	B	B	H	H	A	B	B	B	B	B	B	A	A	A	A	B	B	A	A	A	A	A	B	B
338	SD_c450p1245vCT		A7	19.3	SNP	AAGTTTCAAAGAGATTCAACTAAGCAAGCAAATTGCATGTACAAAGATTGTAACAA[G/A]CTTCTATCTACCATCTTCCATACATGAGATAAAGTTTAAAATGCAACATTTTTAAAAAA	this manuscript					H	B	B	B	A	A	A	A	B	B	B	A	B	B	B	B	H	H	A	B	B	B	B	B	B	A	A	A	A	B	B	-	A	A	A	A	B	B
339	TOG897694_664		A7	22.7	SNP	AATGAAAATCGATTTGCTTCTGTTTAGTTATTTGAGTAGTCTTTATGTGAACTCCTTGT[A/G]CTCTGCAGGATTATGTGCCAGAAACCCTGAAGGTGTGTCCGAGTTTGAGGCGCCAGCCT	Nagy et al. 2010					H	B	B	B	A	A	A	A	B	B	B	A	B	B	B	B	H	B	A	B	B	A	B	B	B	A	A	A	A	B	B	H	A	A	A	A	B	B
340	TOG898285_207#		A7	23.3	SNP	TTTACTAATATTCTAGCATTTCTAAACCCGAAATGGAAAGAACCATTCAATCATTCTCCA[A/T]TCTCCAATTACATTAACAATGACACACATCAGAAGCAAAAACAATTAAAAAAANTGCAGG	Nagy et al. 2010					-	B	B	B	A	A	A	A	B	B	B	A	B	B	B	B	H	B	A	B	B	-	A	H	B	A	A	A	A	B	B	-	A	A	A	A	B	B
341	TOG895747_87		A7	25.7	SNP	ATAAAATACATGATTAAGATATGCAAAATACTTGGACTGGCAGCACTTGTTGAGGTACC[T/G]GTTGTGTTTCTTTGTTTTGTTCCCTTAATTTCATATAACATCAAANNCTAATGGAMCCTT	Nagy et al. 2010					-	B	B	B	A	A	A	A	B	B	B	A	B	B	B	B	H	B	A	B	B	-	A	H	B	A	A	A	A	B	B	-	A	A	A	A	B	B
342	TOG922733_189		A7	26.9	SNP	TGCTAGAAATAAGTCAAATAACTTGTTTCAATTTTAAAGTTGACAGGAATGTGTGCAGAA[A/C]CAAGTGAGTTGTTACTTGTTACAGGCACTGCCTTTGAAGATACACCAGAGGGTGGCTAAA	Nagy et al. 2010					A	B	B	B	A	A	A	A	B	B	B	A	B	B	B	H	B	A	A	B	H	A	A	H	A	A	A	A	A	B	B	A	A	A	A	A	B	B
343	DS_c253_125		A7	28.9	SNP	AAAAGCACCACCCAATTTGTCAAGCATCCAATGCTTGGGGGCATT[A/G]AGCCTCTTCAAATGCTTCTTCAATCCCCTTG	Nagy et al. 2010					A	B	B	B	A	A	A	A	B	B	B	A	-	B	B	B	H	A	A	H	B	B	A	B	B	A	A	A	A	-	B	A	A	A	A	A	B	B
344	TOG922733		A7	30.1	SNP		Nagy et al. 2010					H	B	B	B	A	H	A	A	B	B	B	H	B	B	B	H	B	H	A	H	H	B	A	B	H	H	H	H	A	-	B	A	A	A	A	A	B	B
345	TOG906318_1116		A7	31.3	SNP	NNNNNNNNNNNNNNNNNNNNNNNNNNNGAGTGTAAATCTCCTGGCACAAAATAATCTTT[A/T]GTTAGAAAAGAAAGTACTGTGCCAAGTTGTCAAACTTTTATTGGATGGTGATTCCAAAAT	Nagy et al. 2010					-	B	B	B	A	A	A	A	B	B	B	A	B	B	B	H	B	A	A	B	H	-	A	H	A	A	A	A	A	B	B	-	A	A	A	A	B	A
346	TOG895412_365		A7	32.7	SNP	CAAATAATGCCATGTGAGCTCATTAAATAATAAAAAATATGTTTCAAAAGGGAAAAATGG[A/C]GTTCAAGCATCAACCAATCACTGATTAAAACAGAGNNCAAAGGGAAAAGAAAATGGCTTT	Nagy et al. 2010					-	B	B	B	A	A	A	A	B	B	B	A	B	B	B	H	B	A	A	B	H	-	H	H	A	A	A	A	A	B	B	-	A	A	A	A	B	A
347	TOG915207_884		A7	34.4	SNP	CACTCCAGTGAATAAGTTACACCCACGCGATGATATCCTAGCATCTGGAAGTTCAAGGTT[T/C]GAATTTTCTTTTTAATCAGTCCTAGAGAACTGGATAATGATGCTTGTGATTTTTTTTCCC	Nagy et al. 2010					A	B	B	B	B	A	A	A	H	B	B	A	B	B	B	H	B	A	A	B	H	-	H	H	A	A	A	A	A	B	B	-	A	A	A	H	B	A
348	TOG908150_56		A7	37.6	SNP	AACAGGAGTAAGGCCAAAGCAAGATGGTGTCAGGTTTGATTTTTCCCCCTTTT[A/T]CATCCTTATACGTTATAGTGCTTGGCTCTGATTTTTGCTACTTCATTGGAGCCAGGATTG	Nagy et al. 2010					A	B	B	B	B	A	A	A	H	B	A	A	A	B	B	H	B	A	A	B	H	-	H	H	A	B	A	A	A	B	B	-	A	A	A	H	B	A
349	SD_c24p676vCT		A7	41.3	SNP	GATATCAACAAGGATCTGAAAGCTGACCCAAAGGATGAGTTCCTGGCTCTACTGAG[G/A]TCCACTGTCAAGTGCTTGGTCCGTAGCGAGAGGTACTTCGAGAAGGCTGCTCGTTTGGC	this manuscript					A	B	B	B	B	A	A	A	H	B	A	A	H	B	B	H	H	A	A	H	H	B	H	B	A	A	A	A	A	B	B	-	A	A	A	H	B	A
350	Seq3B8		A7	42.9	SSR	GGATTAGAAAGGAGAAAGATCAAACGAGAACATAAAAAAAATGAATATTCCTTCTTCTTTAATCTGTTCCAAACATCATTTATCAAATTCTTTAATTATGTAGCACTAACTCATTTCTATGTAGTTGAATTTATTATTATTATTATTATTATTATTATTATTATTATTATTATTATTATTATTATTATTATTATTCAACTAAATTTTTATAATTTAAAAGTACATAATTAGATATCTATCATTGTAAAAAAAAAAAGCAAATGTCAGATATTCGAATACTCTTAAACAAAGATTAAAAAAGTATAGAGAAACAATGTAAGTGTTGAACAATGTGAACAACAATTTAAAAAAAGAAAGATTCAATTAATTATTAAAATCAGATTCTCAATTTATTAGAAT…	Ferguson et al. 2004	GGAGAAAGATCAAACGAGAACA	TTCGAATATCTGACATTTGCTTTT			A	-	B	B	B	A	A	-	A	B	A	A	A	B	-	-	A	A	A	H	H	B	H	B	A	A	A	A	A	B	B	-	-	-	A	H	B	A
351	TC4G10		A7	45.1	SSR	GATCAGAACAACATCATCGACCAAATAAAGGGGAATACTAGAGAATGCAAAGCCAAAAAAAGAAAAAGGAAAAAAAAATACTTGATGTTGAAAAAGAAACAAAAGTAAACCCCAGGAAGAAAAAATGAAGAGAAAAAGGAGCTGAATAGGTAGTATTGGTACCCGTAAAATTATAAGTGTTGTTGTGTTCGGTCATGTTTGTCCAGAAACCAGAATGTGGAGGTTGTTTCATCCCACTATCTCAGTCTGAAGCGCTGCATTACGAATTTATCGCATGCTTGAGAGAGAGAGAGAGAGAGAGAGAGAGAGAGAGAGAGAGAAGAGCGTGAGAGAGAGAAGAGTGAGAGAGTGACGGAGTGCGTGTGTGTGTACACTAGCATGAAGGGTGAGCACTCGAGG…	Moretzsohn et al. 2005	TTCGGTCATGTTTGTCCAGA	CTCGAGTGCTCACCCTTCAT			A	B	B	B	B	A	A	B	B	B	A	A	H	B	B	A	H	A	A	H	H	B	H	B	A	A	A	A	A	B	B	-	A	A	A	H	B	-
352	DS_c4763_792		A7	45.9	SNP	TGACAATCATTTCCAAAAACACTTAGTGTATTAAACAGAAAACTGCTGTGAGTAACGATC[A/G]CTATTTCCTTCTCTTGGCGTGTCCACAA	Nagy et al. 2010					A	B	B	B	B	A	A	B	B	B	A	A	H	B	B	A	H	A	A	H	H	B	H	B	A	A	A	A	A	-	B	A	A	A	A	H	B	A
353	PM204		A7	54.2	SSR	ACGGTTTTGGCCTAAAATTGGGCCAACGGACTAAATCGAGTGAACCAGGCCCACGTGGGCCTAAACCCAACCTATATATGCCTCCTTCAAAGGCCATTTCATCACATTATAACACATTGAGAGAGAGAGAGAGAGAGAGAGAGAGAGAGAGAGAGAGAGTGCAACTGAGATGAGAAGAGAGTGTGGTGAAGAACCAAAACCCTAACCCCTTTTTGATCTTCAAAGCTCTATAACTTTCTCTTCGAAACTCTGATTGCTGCACTGTTTGTGGCCACGCACCCCCCCATCTCATCCTTTTCAATTGTATCAAAAATATTTTGATA	He et. al. 2003	TGGGCCTAAACCCAACCTAT	CCACAAACAGTGCAGCAATC			A	B	B	-	B	A	A	A	H	-	B	A	B	B	B	H	B	A	H	H	H	B	-	B	A	B	A	A	A	B	B	H	A	A	A	H	B	A
354	TOG896888_311#		A7	56.5	SNP	GGCTTGCTTTGAGCACTCTAATTTCTTCAAAGTAACAGCGCCAGAGAAACGACCCGGCCA[A/G]TTAAGGCCAGGAGCGCATCGCTGGCAGAAGGGACGAGCCGACCGGTGCACACCGACGGCG	Nagy et al. 2010					A	H	B	H	H	H	A	A	H	H	H	A	H	H	B	H	H	A	A	B	H	A	H	H	A	H	H	A	A	B	B	H	A	A	-	H	H	A
355	TOG904989_542		A7	64.9	SNP	TGTAATATTACAGCATAGTTTATGTTAAATTARTTTAGAACTCAGCCTAGCCACATTTTA[T/C]AATCAAGCCTCAGCACAATCTGCACAAGCAATGTATGAGTTTGGAATAAGATTTTCACGT	Nagy et al. 2010					A	B	B	B	B	A	A	B	B	H	A	A	H	B	B	B	H	A	A	B	A	-	B	B	A	A	A	A	A	B	B	-	A	A	A	H	B	A
356	Leg24MGm		A7	69.6	CAPS	CTCAGATTGTCCTCCGTGATCTCCATTCCGATACCTCGCCGCCAGTGCCTTGTAACTATCTCTCCTCCAAAATCGCCTATTTAATGAAATTACAGACTATTTGTGATTTATGATTTATGACATACCATCATTATAAAGGGGTTTGTATAATTATGTAATGATATCTTCTACCTCTATATATGAGACTTTTTGAAGCAGTGAGTGTGAAGTTGAATATTTTTGCAAATGTGGCAATAGATAGTTTGGATTGATAGTGTATCAAAATTTTTTCAAGCCAGTTTTGTTGATATTATTTAATAATGCGTATTTTGATTAAAGTAGCAATGGTTTTGTTTTGGGAAGCTGTTATAGTTTAGTTTAGCAATTGCATTCATGTTTGTTGTTGTTTTGCTTTCATTA…	Bertioli et al. 2009	TTCCGATACCTCGCCGCC	CCCACTCCTTAAGTTCCTCC		MluI or BstUI	A	B	B	B	B	A	A	B	B	A	A	A	H	B	B	B	A	A	A	H	A	B	B	B	A	A	A	A	A	B	B	A	A	A	A	H	A	A
357	DS_c5152_109		A7	77.3	SNP	CTTCGCCCCAAAAAAACCACGCTACGCGAAAACCAAAATTAGGGCACAGATTGAAAAACC[A/G]CACATATACCTACCATTATTCGCCATTGCAGAAGCTCAAATCCCTCGGCATTCTCAACAA	Nagy et al. 2010					A	H	B	B	B	A	A	B	B	A	A	A	H	-	B	B	A	A	A	H	B	B	A	B	-	A	A	A	A	-	B	A	B	A	B	H	A	A
358	DS_c7479_398		A7	82.1	SNP	ATGGTGAAGCAGCTGAACATCTTCTCAAGAGCTGAAGAAAGTTCCTTATAGTTGCT[A/G]TAGGTTTTGAGATCAACCTTTCTTAGATAAGGAGCACCATCCATGCTTACCTTCACATAC	Nagy et al. 2010					A	H	B	B	B	A	A	B	B	A	A	A	H	A	B	B	A	A	A	H	B	B	A	B	A	A	A	A	A	-	B	B	B	B	B	H	A	A
359	TC6G09		A7	84.3	SSR	GATCAGCAAAGACCAAAACTTGCTCAGTGATTCACTCTCTTTACATTATTTCAGCTTTCGTTTAATCATCAAAATTGATTTTTTTGTTTGGAGGTTGCATGCATCATAGTCAGAGAACAATGAACCACTGAGTCTTCCTATGTACTACTCTCTCTCTCTCTCTCTCTCTCTCTCTCTCTCTCTCATGAATCATGATTGAGAGCTTTCAAATACGTTCAATGATC	Moretzsohn et al. 2005	GGAGGTTGCATGCATCATAGT	TCATTGAACGTATTTGAAAGCTC			H	H	B	B	B	A	B	B	B	A	A	A	H	A	B	B	A	A	A	A	B	B	A	B	A	A	A	A	A	B	B	B	B	B	B	H	H	A
360	DS_c3474_556		A7	85	SNP	AGGCGTCCTCCCCGAACGATGGCTTTGCACTCGTCACGCTCTCTAGACATATCAGGCAGC[A/G]CGGCCCATGCATCGCGTGCCACGTCATACGCCAACACGGATTTCAGTGCATTCTTCTCGT	Nagy et al. 2010					H	H	B	B	B	A	B	B	B	A	A	A	A	A	B	B	A	A	A	A	B	B	A	B	A	A	A	A	A	-	B	B	B	B	B	H	H	A
361	TOG947627_598		A7	88.7	SNP	CATCAATGAGGAGAAAATTATNNNTTAAAAAATGAATCACTATATGGTTTGTTAAAAATG[T/G]AATACTACACCCATAACGAGCAACACATTGTGTAGTTAGATAGGTAGATTATTTGGGAAC	Nagy et al. 2010					H	H	B	B	B	A	B	B	B	A	A	A	H	A	H	B	A	A	A	A	B	-	A	B	A	A	A	A	B	B	B	B	A	B	B	H	H	A
362	DS_c5277_40		A7	89.4	SNP	CACAGTGCTAGAGAGAACCATAGCTGTGGTGAAAACAATACCCTGTGAGATAGAAGCCAT[A/G]GAGATGGAGGACTTGTGTGTTGACCAGANGCCCCCGGCCT	Nagy et al. 2010					H	H	B	B	B	A	B	B	B	A	A	A	H	A	A	B	A	A	A	A	B	B	A	B	A	A	A	A	B	-	B	B	A	B	B	A	H	A
363	RGA1	AS1RM11P1B11	A7	90.7	SSR	AGATTGCTGTGTTCCATTGAAAGTTTGGAGCAGCAAAGCAGACATGGAATTTGCTGTTGAAGTTGAGATATTGGCAAGGGTTCGACACAAGAATCTTCTAAGTCTGCGTGGCTATTGCGCTGAAGGTCAGGAACGATTAATTGTGTATGACTACATGCCGAACTTGAGCCTAGTCTCTCATCTTCATGGGCAGCACTCAGCTGAAAGCCTTCTTGATTGGAAGCGACGGATGATTATTGCAATCGGCGCTGCCGAGGGAATTGCATATCTTCACCACCAAGCAACACCACACATCATTCATAGAGATATCAAAGCAAGCAATGTGTTGTTGGATTCAGATTTCCAAGCACAGGTTGCTGATTTTGGTTTCGCCAAGTTGATCCCGGATGGGGCAACGCA…	Proite et al. 2007	GACATGGAATTTGCTGTTGAAG	TGGTGCTAAGTAGCCAAGAGTG			H	H	B	H	B	H	B	B	B	A	A	A	H	A	H	B	H	A	A	-	B	B	-	B	A	A	-	A	-	B	-	-	-	B	-	-	H	-
364	TOG896746_193		A7	92.2	SNP	TCAAGGAATCTAGTGCCCAATTAGCTCTGGGAGCAGCTTTTGGACTTGTGCCTCCAAAGG[A/T]GCAGGTAAATCATGAATTTTTCATTCTTTCCTAAGYAGCAAGNNNNNNNNTGCATGCATA	Nagy et al. 2010					H	H	B	B	B	A	B	B	B	A	A	A	H	H	H	B	A	A	A	A	B	-	A	B	A	A	A	A	B	B	A	-	A	B	B	A	H	A
365	TC4G06		A8	0	SSR	GATCATTGGCATTCTAAGATGGTCAATTTGTTAGATTTCACATTCCCTAGCCCCAATTTGTTACACCTCTCCGTGGGTCTCTCTCTCTCTCTCTCTCTCTCTCTGAGATTAATGATATTTGCACAAGATTAATGCCGTACATTTTTTGAAATTTGATGTGTAATTCATATTAACTAAGTATATTTTGTGGAATAAAAATTTGTTAGGTGTATACTTGATGTCATGTTTGTATCGGTACTAAGCCATTTAGTCCATTTTTCAAGTCAGTCGATGACTGGCATTTTTTTGGTCT	Moretzsohn et al. 2005	ATTTCACATTCCCTAGCCCC	CATCGACTGACTTGAAAAATGG			B	H	A	B	B	A	B	B	B	H	A	B	B	H	A	B	B	H	-	A	A	B	A	B	A	A	B	B	B	B	A	-	A	B	H	A	B	A
366	DS_c1348_818		A8	0	SNP	TGGCGAACAAATGAAGAACAAGATAGCATTGATTCACAAGCAAGCTGAGGAGAAGAGAGC[A/G]ATGGTTGAAGCAAAGCGTGGTGAGGAATTTCTCAAGGCTGAGGAAACCGCCGCTAAATAT	Nagy et al. 2010					B	H	A	B	B	A	B	B	B	H	A	B	B	H	A	B	B	H	B	A	A	B	A	B	A	A	B	B	B	-	A	B	A	B	B	A	B	A
367	DS_c17036_92		A8	0.6	SNP	CTGCCAAGAAGAATAATGGTTTTGGTGCAATGCGAGCTTTGGACTTTGATTCTATCGGTG[A/G]TGGACTTGACGGAAATGACGAGGTTCACTCTAAGGAGATGGAGACTGAGAATGAGAAGGG	Nagy et al. 2010					B	H	A	B	B	A	B	B	B	H	A	B	B	H	A	B	B	H	B	A	A	B	A	B	A	A	B	B	B	-	A	B	A	B	B	A	B	A
368	DS_c20567_70		A8	1.2	SNP	CTTTTTCTCTTTNGATTTGGTGCACCATAACACAAGAGTCTTACATAGCAAACAAGTAGT[A/T]ACAAGGGTAGCAGATTGCATCAAACTCCAAAAGAAAAATCTCAATTATTTTGTATAGTGT	Nagy et al. 2010					B	H	A	B	A	A	B	B	B	H	A	B	B	B	A	B	B	H	B	A	A	B	A	B	A	A	B	B	B	-	A	B	A	B	B	A	B	A
369	SD_c2983p283vAG		A8	3.5	SNP	TTCCATTCCAATCCAGTCCACCGCACCCTCTCTGGCTTAGTGATTGATTAGTGTGATAA[A/G]TGTCTGTAATTACTAATTACTAGTCAGGCGACACTGTTGCGCACTGCACTTCGTTC	this manuscript					B	A	A	B	A	A	B	B	B	H	A	B	B	B	A	B	B	H	B	A	A	B	A	B	A	A	B	B	B	B	A	-	A	B	B	A	B	A
370	Leg200		A8	13.9	CAPS	AATTGCATCTAATGGTGGTACCTCTTCAGATTCATCACAAGCATCTCGATTTCATGCAAATATACTGCTCGAAAAAGAAGAGTTAGATGTGGAAAAGGCAATTTCTGAGATTATTGAAGTTCAGGTCTGTAATTTGTTGAGTTTTGCCATAATGCTCTATGCAGCTAAGCCTTTGCTGAATAATGGATATTCTGTTGTACAGATGAAAAATATCCAAGACAAGCTTCTTCGTTTTGAGAATTCAGACTTGATGATAGAGAAAGAATGCCAGCAGTGGAGCAAATGAAG	Bertioli et al. 2009	AGATTCATCACAAGCATCTCG	GGATATTTTTCATCTGTACAACAGAATATCCAATA		SspI	B	A	B	-	A	-	B	B	A	A	B	B	B	B	A	B	B	B	B	A	A	B	A	B	A	A	B	A	B	B	A	A	B	B	B	A	B	A
371	TOG905363_302		A8	18	SNP	ATCCACCCTGTGTCACAATAAAGAAGAAACGAAAGGCATCAATATCATCATATAATGCTA[T/C]GTGGGAAAAAGAATTGCATTGGTAAACAAACAGCAATTATCCGGTTAAAAATCTCTAAAA	Nagy et al. 2010					B	A	B	B	A	A	B	B	H	H	A	B	B	B	A	B	B	B	B	A	A	B	A	B	A	A	B	H	B	B	A	A	B	B	B	H	B	A
372	TOG905363#	TOG905363_302	A8	18.8	SNP	ATCCACCCTGTGTCACAATAAAGAAGAAACGAAAGGCATCAATATCATCATATAATGCTA[T/C]GTGGGAAAAAGAATTGCATTGGTAAACAAACAGCAATTATCCGGTTAAAAATCTCTAAAA	Nagy et al. 2010					B	A	B	B	A	A	B	B	H	H	A	B	B	B	A	B	B	B	B	A	A	B	A	B	A	A	B	H	B	-	A	B	B	B	B	H	B	A
373	CP09D07#		A8	20.4	SNP	GCCCGGGCAGGTACTGCTGTCATGTTATGAAATGGAAGCATTCCAGTGATAAGCTCCCAAAGAACAATCCCAAAGCTATACACATCCACTCTTTGTGTGTAAGGCCTATGCTGGATCATCTCCGGAGCCATCCAACGGTATGTTCCAGTCTCAGGTGTCATTCCTTCCGTTTGCACCTCAATCCGAGCAACACCAAAGTCAGCAATTTTAATTGATTTATCCCCAAAAATCAAAAGATTATCAGACTTCAAATCCCTGTGGATCAACCCAAGTCCATGAACATATGCCATTCCTCTAGCAACATCCAAAGCCTGTTTGACGGCCAATTTTAGGGGAACTGATCGATTCTGACGTTTCATTAAAGACTGTCTAACAGAACCCCCTTTGGCATATTCCGTT…	Alves et al. 2008	5` GGAAACTTCATCCCATCG 3´	5´ CTCGTGGTTTCGCTGTG 3´	GACTGACTGACTGACTGACTATTTGACATTGAAAGGTATA*		B	A	B	B	A	A	B	B	H	H	A	B	B	B	A	B	B	B	B	A	A	-	B	B	A	A	B	H	B	B	A	H	B	B	B	H	B	B
374	CPT02C10#		A8	26.1	SNP		Alves et al. 2008	5´GGCAGGTACATGTGTAACTCCTCT 3’	5’CGGTGCAAAAGAACGGTATC 3’	GACTGACTGACTGACTGACTGATTCAGTCAACAGAGAAAA*		B	A	B	B	A	H	B	B	B	B	H	B	B	B	A	B	B	B	B	H	A	B	B	B	A	A	B	H	B	B	H	B	B	B	B	-	B	-
375	CP04D05#		A8	29.6	SNP	ACAAATCCACCATCTTCCGCGCCAACATGCCACCTGGCCCCTTCGTCGCCTCCGATCCAAAGGTCATCGTCCTCCTCGACGGAAAAAGCTTCCCTGTTCTCTTCGACCTTACCAAAGTAGAGAAGAAGGACCTCTTCACCGGAACTTACATGCCCTCCACCAATCTCACTGGAGGCTACCGCATCCTCTCCTACCTCGACCCTTCCGAACCAAAGCACGAGAAGCTCAAGCACCTCATCTTCTTCCTCCTCAAGTCCAGAAGCAACAACATCATCCCTCAGTTCCATTCAAACTACACTGATCTCTTTGATTCCCTGGACAGAGAACTTTCCAAGAACGGCAAAGCAAGTTTCTCCGGCAACGACCAAACGGCGTTTACGTTTCTTTGCCGCGCTTTTT…	Alves et al. 2008	5’CCGAGGTACAAATCCACCATC 3’	5’AGGCTCGTGTCTTTGGGATC 3’	GACTGACTGACTGACTCAGTTCCATTCAAACTACA*		B	B	B	B	A	A	B	B	H	H	B	B	B	B	A	B	B	B	B	A	A	B	B	B	A	A	B	H	B	B	A	H	B	B	B	-	B	B
376	Leg929#		A8	32.8	CAPS	TTGATAGGAAACCTGGGGNGCTGGTTGGCACCTTTTGTCTTTATTGCTTGCAAACAAGCCTTCACAAAGGATAAGGTAATAATTTAATCAACAATTCTGCCATGTTGGACAATTTAAAATCTTTATTGAATCTGTATGACATGAACCAGAGACATACATGTCAAGACTTTCATAATAGAAAAGTGTAGGGCCATGAAGACGTAAATTTCATTTTCATAGAGCTAGTAGTTTGATTTTAACCTAGTTTATAACTACCACTAATGTTGATAATGTTCACTCTGGTACAGTTGTTTGCATGCTCTATGGCCACCCTTAAGTTTTGCCCAGAGAAGATAAAAGATGA	Bertioli et al. 2009	GGTAATAATTTAATCAACAATTCTGCCATG	TAGAGCATGCAAACAACTGTACCA		KspI (=HpaI)	B	B	B	B	A	A	B	B	-	H	-	-	B	B	A	B	B	B	B	A	A	B	A	-	A	A	H	H	B	B	A	-	B	H	B	H	B	A
377	TOG913042_186#		A8	35.3	SNP	TTTAACAATCTTGCCCACAAGGATAATTGTTACCAATAGTGTGATATTTAGCACAATAGT[A/G]TGCTAGTGTTTTTAACAATCTTGGTGAAAGGTTCTGAGCATCTATTTGTTTGAAAGGAAA	Nagy et al. 2010					B	B	B	B	A	A	B	B	H	H	B	B	B	B	A	B	B	B	B	A	A	B	A	B	A	A	B	H	B	B	A	H	B	B	B	H	B	A
378	Seq15C10#		A8	35.4	SSR	TGTTGCGTGCCATTCTATGCACTCGAATGACACTAAAGGCGACTGAGTGGAGCACATGAACATATGGGGTTCAAGGCCATCCGGAATCCCCACTCCTATATATGGCCGCCATATAAACTGCATAATAGTTACCAAGAGGTCGATTAGAAAAACTATTCTTCTGAATAAAAACATTGGACATTAATGGTACAACTTACGTCGTCAATTCCCATGTCGTCAAGACCTCGCCTAAAATCGTAGTGGGCCGCCGTATATATCTCGTATGTCGGCGCCAATGACTCCACCTAACGAAAACATAATAACATTATTAATAAGAAGAACAAAATAATAATAATAATAATAATAATAATAATAATAATAATAATAATAATAACAATAACAACAACGCTAAAAGCCAAT…	Ferguson et al. 2004	ATTCCCATGTCGTCAAGACC	GCGACGGTATTGGCTTTTAG			H	B	H	B	A	A	B	-	B	B	B	B	B	B	A	H	B	H	B	A	A	-	A	-	A	-	H	H	B	B	-	-	B	B	H	B	B	-
379	TOG901869_982#		A8	35.9	SNP	GTTTTAGCATTGTAACCAATGTAGNNNNNNNAATTATAAGAAGTTCCAAACTCATGGAGA[A/T]TATTGACTACATTTCTTCAGCTTGACCTAACCGAAGTTATAGCATTAAGAGAAATAACGT	Nagy et al. 2010					B	B	B	B	A	A	B	B	H	H	B	B	B	B	A	B	B	B	B	A	A	B	A	B	A	A	B	H	B	B	A	H	B	B	B	H	B	A
380	TOG898508_911#		A8	37.4	SNP	TCTTCAAGAAATCAAAAGAATCAGAGAAGCAGGTGGATGGGTGTGTTTTCCTTATTCCTC[A/G]ATTTACAACTTTAGATGAATTGTGACAACTTTGAATNTCCAATTCATGGTTTGATAACTC	Nagy et al. 2010					B	B	B	B	A	A	B	B	H	H	B	B	B	B	A	B	B	B	B	A	A	B	A	B	-	A	A	H	B	B	A	H	B	H	B	H	B	A
381	Leg924#		A8	37.4	CAPS	GCTGGTTGGCACCTTTTGTCCTTATTGCTTGCAAACAAGCCTTCACAAAGGATAAGGTAATAATTTAATCAACAATTCTGCCATGTTGGACAATTTAAAATCTTTATTGAATCTGTATGACATGAACCAGAGACATACATGTCAAGACTTTCATAATAGAGAAGTGTAGGGCCATGAAGACATAAATTTCATTTTCATAGAGCTAGTAGTTTGATTTTAACCTAGTTTATAACTACCACTAATGTTGTTAATGTTAACTGTGGTACAGTTGTTTGCATGCTCTAAGACACCCATTCTTTGTGGTCCAAGATGGCGAGAGTCCGNCAATGGCA	Bertioli et al. 2009	CGCTGTCTCTTCTTCTGCATTCTCTG	CATTCGTGTAGTCGCAGAGGCGG		size	B	B	B	B	A	A	B	B	H	H	B	B	B	B	A	B	B	B	B	A	A	B	A	B	A	A	H	H	B	B	A	-	B	H	B	H	B	A
382	TOG905464_387#		A8	45.6	SNP	TTACATTGGGACTTAGCTAACTAATTGCATTAGTAACTGATTCTAACTTTAGGTTCTAAC[T/C]AACTTCGCGCGCCAATTGTATGGAGCTGAGCTATACACCACCAAGTCAGTAGCTTCCTTT	Nagy et al. 2010					B	B	B	B	A	A	B	B	H	H	B	B	B	B	B	B	B	B	B	A	A	B	A	B	H	B	A	H	B	B	A	H	B	H	B	H	B	A
383	TOG902563_80		A8	50.9	SNP	CCCAACTTTGGAATCCAAGGTTTATTTTTGTTTCCCCCACTTATCAAATATTGATAAAAT[T/G]GATAACATGTGTTTCATCTTTATTCACTTCTGAGCTTCATACCATGGTATGCATTTTGTA	Nagy et al. 2010					A	B	A	B	A	A	B	B	H	H	B	B	B	B	B	B	A	B	B	A	A	B	A	B	H	B	A	A	B	B	A	H	B	A	B	H	B	A
384	Leg654		A8	51.9	SCAR	CTTGGTGTTGTCAACTCTTCGAAGAAGAAGTCACTGCGGCGCGGCGGAGAATGGAACACGCCGACGTTTTCCTTGGCTTACACGACTTCCTCGAGCGGATGCGCCAACCCTCCGCCGCCGATTTCGTCAAAGCCATCAAGAGTCTCTCTCTCTCTCTCTCTCTCTCTCTCTCTCTCTCTCTCTCTCTCTATGATTCCTTTCTATCTAGTTAATTTATTGTTATTGTTAAACCTAATTGGTGCTTTAATCAGAAACTAGCTTAGCTTAGCTTAGCAGTAGGTCTAAATT	Bertioli et al. 2009	GGCTTACACGACTTCCTCGAGCGSATGCGGCAACC	CAGCCCAAAGTGGATGAGCC		size	A	B	H	B	A	A	B	A	A	A	B	B	B	B	B	B	A	B	B	A	A	B	A	B	A	B	A	A	B	B	A	-	B	A	B	B	-	A
385	TC7A02		A8	51.9	SSR	GATCAGGTGCATTGTTCGAAAACGACACTATGAAACTGCAATCAATGGAACTCTCTCTCTCTTAACTCTTAAAATCATAGTAAGTAATTAATTTAGACCTACTGCTAAGCTAAGCTAAGCTACTTTCTGATTAAAGCACCAATTAGGTTTAATAATAACAATAAATTAACTAGATAGAAAGGAATCNTACNGAGAGAGAGAGAGAGAGAGAGAGAGAGAGAGAGAGAGACCTCTNGATGGCTTGACGAAATCGGCGGCGGAGGGTTGGCGCATCCGCTCGAGGAAGTCGTGTAAGCCAAGGAAAACGTCGGCGTGTTCCATTCTCCGCCGCGCCGCAGTGACTTATTCTTCGAAGAGTTGACAACGCCAAGACGGAGAAACTGCTCCTTCTTGATGCGA…	Moretzsohn et al. 2005	CGAAAACGACACTATGAAACTGC	CCTTGGCTTACACGACTTCCT			A	B	H	B	A	A	B	A	H	H	B	B	B	B	B	B	A	B	B	A	A	B	A	B	H	B	A	A	B	B	A	H	B	A	B	H	B	H
386	TOG897887_418		A8	56	SNP	GAACAAAAGACAAGCATAGGGGACTCATAACCAGATTCTATACAACTGCCGGGCCAWGCC[A/G]AGCCAGCCCATCTAATTCACGCCAAAGGCGGGCCGGGGGCAACCACATCTCTTTTTTGTT	Nagy et al. 2010					A	B	A	B	A	A	B	A	H	A	B	B	B	B	B	B	A	B	B	A	A	B	A	B	H	B	A	A	B	B	A	H	B	A	B	H	B	A
387	Leg305		A8	57.9	SCAR	AACCCGAGGGTCCGGTGGACCGGCAAGTGCTGGTACGTCCACAACCTCCTCAAGTACGAGTTCGACCTCCAATTCGACATTCCCGTCACTTACCCTTCCACCGCCCCCGAGCTCGAGCTTCCTCAATTGGACGGCAAGACACAGAAGGTGTTCTTTCTTTTCTCTCTTAATTATTTTAATTCTTTTGGGAATTTAGGGATTTGTGTTTATTTATTTATTTATTTATTTATTTATTTTTCTTGCAGATGTATAGAGGTGGAAAGATTTGCTTGACTGTGCACTTCAAGCCTCTTTGGGCCAAA	Bertioli et al. 2009	AGAAGGTGTTCTTTCTTTTCTCTC	TTTGGCCCARAGWGGCTTGAA		size	A	B	H	B	A	A	B	A	H	A	-	B	B	-	B	B	A	B	B	A	A	B	A	B	H	B	A	A	B	B	A	H	B	A	B	A	B	A
388	TOG897884_240		A8	58.9	SNP	GACTGGGGAATTATTTATCTATCAATATTTTTAAGGATTCACTATTATTCTGTGTTTTAT[T/C]GCTGTTCAAGTTTTTCCTTGAGAGTAATTGTTATGTTTCTGTTTTTTCCCWTAATTTATC	Nagy et al. 2010					A	B	A	B	A	A	B	A	H	A	B	B	B	B	B	B	A	B	B	A	A	B	A	B	H	B	A	A	B	B	A	H	B	A	B	H	B	A
389	TOG912656_539		A8	59.9	SNP	AGAGCTTAGTACATATGATACTAGTGTRTTTCTGTTTGATTAATTTGCTTTGCTGATGAA[T/C]AAAACCAAAAAGATGAAAACTGTTGGTATAGCATTGATGGCAAATTAGTCTTTATGCTTA	Nagy et al. 2010					A	B	A	B	A	A	B	A	H	A	B	B	H	B	B	B	A	B	B	A	A	B	A	B	H	B	A	A	B	B	A	H	B	A	B	H	B	A
390	PM32		A8	60.9	SSR	ATAACACACTCTTTTGTTTATGTTCCGGACAACAGTGTTGGGTGTGAAAGTGGGTGACCAAAAATAACACTATTCTCTCTCTCTCTCTCTCTCTCTCTCTCTCTCAAACACAGATAAACACTGTTCCGAGTCCCTA	He et. al. 2003	AGTGTTGGGTGTGAAAGTGG	GGGACTCGGAACAGTGTTTATC			A	-	H	-	A	-	B	A	H	A	-	B	H	B	B	B	A	B	B	A	A	B	B	B	B	B	A	A	B	B	A	-	B	A	B	H	B	A
391	Leg070		A8	63	CAPS		Bertioli et al. 2009	GTACAGGGTCGACTTATTCAACAAGTAGGG	CATCCTGAATCACAAAACCACCAAAACAGATTACCAGA		EcoRI	A	B	H	B	A	A	B	A	H	A	B	B	H	B	B	B	A	B	B	A	A	H	B	B	H	A	A	A	A	B	A	H	B	A	B	A	B	A
392	TOG899744_355		A8	66.4	SNP	AGATTTTGCCAAGTTAATGCAGCAGGTAAATTTCCACAAGAAAACATAAAACACATTCCC[A/G]TCTTCTCAATTTTGTTATTTAGTTTTTAGATTACAACTTTCACATTTTCTTTATGCAACA	Nagy et al. 2010					A	B	H	B	A	A	B	A	H	B	B	B	H	B	B	B	A	B	B	A	A	B	B	B	H	A	A	A	A	B	A	A	B	A	B	A	B	A
393	DS_c5583_69		A8	67.2	SNP	GCATGAGTGAGAGTATAAGAGAGAATAGAAGAGGAGGCATTTGAAGGAGAGAAGAGGAAA[A/G]CAATGATGGCATTGTTGGAACAGAGTCACTCTGCTTAAAATGCAGGGTTGATGGACCCCC	Nagy et al. 2010					A	B	H	A	A	A	B	A	H	B	B	B	H	B	B	B	A	B	B	A	A	B	B	B	H	A	A	A	A	-	A	A	B	A	B	A	B	A
394	DS_c3540_452		A8	68	SNP	CTGGCGCATACTCCGAGGCCGCCGCTGGAAAAGCTTACCCTAA[C/G]TGTGAGGCCATACCTTGCGACCAGTTCGAGGTGGCGTTCCAGGCAGTG	Nagy et al. 2010					A	B	H	A	A	A	B	H	H	B	B	B	H	B	B	B	A	B	B	A	A	B	B	B	B	A	A	A	A	-	A	A	B	A	B	A	B	A
395	SD_c1911p594vAC		A8	69.5	SNP	ACCGCGCACAGAATTCACCTCAGTTTAGCTTCTTTCACAAATCATAAACCGACTTTCTT[A/C]GCTTCACTTTCCCCTCTCTCCTCGCACACTATTTCTTCTTCATTTCCTCATGCCCA	this manuscript					A	B	H	A	A	A	B	H	H	B	B	B	H	B	B	B	A	B	B	A	A	B	B	B	B	A	A	A	A	B	A	-	B	A	B	A	B	A
396	Leg17MGm		A8	71.8	CAPS		Bertioli et al. 2009	ATGGGAGCTCARAAGAGCATCCATGC	GTCCCAYGAAACATCAAGCTTCTCACTTCC		parent-specific	H	B	H	-	A	A	B	B	B	B	-	B	B	B	B	A	A	B	B	A	A	B	B	B	B	A	A	A	A	B	A	-	B	A	B	A	B	A
397	ML1G04		A8	74.1	SSR	CACCTTCCAGCATTCCGGCTATCAATGGCAACAGTCTAACTGGACTCTTCTTTGAGAGCATTGGAGCTGAGCTTGCTCACTTCCCTACCCCTCCTGCTCTCACTTCCCAGTTTTGGTTGTGGCTGGTTACGTGGCACCTGGGCCTCTTCCTCTGCCTCACCTTTGGCCAAATTGGATTCAAGGGAAGGACTGAAGACTACTTTTGAATTCCCCAACTTTTATGACCTACTCCTACCCTATATATATATATTCCCCCTTTTCCTTTTTCTTCTTGTTTTTGGACTTTGTAATTTAATGTAACGTAATCTACTGGATTCTGATCAAAAAAAAAAAAAAAAAAAAAAAAAAAAACATGTCGGCCGCCT	Moretzsohn et al. 2005	GAAGGACTGAAGACTACTTT	ATCCAGTAGATTACGTTACA			A	-	H	A	A	A	B	H	H	-	B	B	H	A	B	A	A	A	B	A	A	B	B	B	H	A	A	A	A	-	A	A	B	A	B	A	B	A
398	SD_c603p100vAG		A8	78.1	SNP	GATAGCATCACAAATTCAAAAGTAATACAAGACAAGTTCACCTTATTGAAATGCTTCAC[A/G]ACACACTTTTAGGCTTACATTATTAGTAAGCACATACACACACAGTTCACAATCCA	this manuscript					H	B	H	A	A	A	B	H	H	H	H	H	H	B	H	A	A	B	B	A	A	H	B	B	H	A	A	A	A	H	A	-	B	A	B	A	B	A
399	DS_c9031_272		A8	80.3	SNP	ACAACTTACTTTGATAGGCAGTGAAGCAAGAAGGGAATCTAATGGTACCCTTTCTTCATC[A/C]GAGGATTCTATACCTAGCATGACTACTGTAGACAAGCTCCGAGCACAATTGGATGATGCT	Nagy et al. 2010					H	B	H	A	A	A	B	B	A	B	B	B	H	B	B	A	A	B	B	A	A	B	B	B	H	A	A	A	A	-	A	A	B	A	B	A	B	H
400	TOG902140_107	TOG902140_107-108_down	A8	84.7	SNP	CAAGAAGTACAACTGAAGTAAGTAAATGAAAAAATTACAATCATAATCTAAGTAGAATGN[T/C]GAAGAATCCCAATTTGAATTTTAATAAAGTTTGGTAGTCTAATAAAATAACTTCTAAAC	Nagy et al. 2010					H	B	H	A	A	A	B	B	A	B	B	B	H	A	B	A	A	B	B	A	A	B	B	B	H	A	A	A	A	B	A	H	A	B	A	A	B	H
401	TC20B05		A8	86.2	SSR	GATCTAATCTAGTAGTTTAATACGAATCGTCACGCGGCATGTAAACTATGCAATCGCTTCCAGACACAGATATTGAGAGAGAGAGAGAGAGAGAGAGAGAGAGAGAGAGAGAGAGAGAGAGAGAGAGAGAGGTACCAGAGAAATGAATGTGATATTTGGTGGAATAAGTTGTTGAGGGTGATC						H	B	H	A	-	A	B	B	A	B	B	B	H	A	B	A	A	-	B	A	A	B	B	B	H	A	A	-	A	-	A	H	A	B	-	A	B	H
402	RGA19	AS1RN33P1D02	A8	88.2	SSR	GATCTTTGTTTATTCCTCATCAACCAACATAATAACTATGTCTTCAAGTGGTGGTGGTAGTAGTGGGAAGGAGTTAGTAGAAGGATCAAGCTCACCAACACTTAGCCGCTATGAATCCCAAAAGAGAAGGGATTGGAACACTTTTGGGCAATACTTGAAGAATCAAAGACCCCCAGTTCCACTATCACATTGCAATTGCAACCATGTCTTGGATTTTCTAAGGTACCTTGACCAATTTGGTAAAACCAAGGTACACATCCAAGGGTGCATGTTTTACGGGCAGCCAGAGCCGCCCGCACCCTGTACTTGTCCTCTTAGGCAGGCCTGGGGCTCCCTAGACGCCCTGATAGGGAGACTCAGGGCTGCCTATGAAGAGAACGGTGGATCTCCTGAGACTAA…	Proite et al. 2007	TGTTTATTCCTCATCAACCAACAT	CGTTCGCAAAAGGATTAGTCTC			H	B	H	A	A	A	B	B	A	B	B	B	H	A	B	A	A	B	B	A	A	B	-	H	H	A	A	A	A	B	-	B	A	B	B	A	B	B
403	TC6H03		A8	89.1	SSR	GATCACAATCAGAGCTCCAACAAAAAATAAAAAGCTTTAATTTTGTAAAAATAGAGAGAGAGAGAGAGAGAGAGAGAGAGAGAGAGAGAGAGAGACCTTTCTTGTCCAGCGGTGTCCCAAATCTGGGCCTTGACGACCTTGGAATCAATATTCAAGGTCTTAGTAGCGAACTCAACACCTATGGTGGACTTTGACTCCAAGTTGAACTCGTTCCTGGTGAACCTGGAAAGGAGATTAGACTTGCCAACACCCGAATCGCCGATC	Moretzsohn et al. 2005	TCACAATCAGAGCTCCAACAA	CAGGTTCACCAGGAACGAGT			H	B	H	A	A	A	B	B	A	B	B	B	H	A	B	A	A	B	B	A	A	B	B	B	H	A	A	A	A	B	B	B	A	B	B	A	B	H
404	TOG918756_141		A8	90.8	SNP	TAACAAAATAAAGTAGAATAGGTTTTAGTTCATCGATCAAGAAGTGATTCTATATAAAA[A/G]TAACGTACGAACCTGAAATCAGCCTGCCTAGGGGRCCTTCAGGAATCTCCAATCTAGAAC	Nagy et al. 2010					H	B	H	A	A	A	B	B	A	B	B	B	H	A	B	A	A	B	B	A	A	B	B	B	H	A	A	A	A	B	A	H	A	B	B	A	B	H
405	TOG895956_322	TOG895956_322-323_up	A8	92.5	SNP	ATTTCCATTACAATCAAGCTGCAATAGGTAATAACTAACTGCAATTTCTTCTCAAGTCAT[A/T]NNTTGTTTTCTTCTTGTAACTGTGTATTAGACAATTTGTTCATTTTGGTTTGCTGCCACC	Nagy et al. 2010					H	B	H	A	A	A	B	B	A	B	B	B	H	A	B	A	A	B	B	A	B	B	B	B	H	A	A	A	A	B	B	B	A	B	B	A	B	H
406	TC22C01		A8	95.3	SSR	GATCCTCCGCCGCCACTGCCTCAACGACAATCCCGTCCCCTTCCAAGTCGTCAGCGACCAGACCCTCAACTTCCAGAACTCGTCCGTGCTCTCTCTCTCTCTCTCTCTCTCTCTCTCTCTCTCTCCGTTTCGTTTTGAAGTTTCGCTAATGAAAAAAGAAGTGCATGTTGAAGGTTGACTATGCGTTTTGCTGCTCTGAGAAATTTGATGCATTTTGTAAAGTGAGTATTGTTTGGCAAATGATGCATTTTGTTGTGCTTCTCAGATGAAATTAAAGGAAAAACAATTAGTATATTAGCTTCTTTTAGAATCGGCTGAAGCAGACAGTGAACCGTTTCTATTTTTCTTTGCTATTGAGAAAGTACCGTTCCTTAACAATGGTGCTGCAGGTAACATATA…						H	B	A	A	A	A	B	B	A	B	B	B	H	A	B	A	A	B	A	A	B	B	B	B	A	A	A	A	B	B	B	B	A	B	B	A	B	H
407	TOG895072_395		A8	97.1	SNP	ATTGTAGATGCCGCCAAAATTTGTTGTCACTAAATGTTAATTGGCCATAATGAACAATAA[T/C]CGGGTAAATTTCGTTGAAATAAACTCTAAATTGAAGAATTTCCGGGAATTTGATATTTGT	Nagy et al. 2010					H	B	A	A	A	A	B	B	A	B	B	B	H	A	B	A	A	H	A	B	B	-	B	B	A	A	A	A	B	B	B	B	A	B	B	A	B	H
408	TOG904488_349		A8	98	SNP	TATAGAAATGAGAAGAAAATTACAGAGAACWAAAGAAAACGAAACACTTCACACCAAGGC[A/G]AACAGGATAATGAAATGGTCACTAGATATCTTGAATAATAATCTCGAGACAAAAAAAATG	Nagy et al. 2010					H	B	A	A	A	A	B	B	A	B	B	B	H	A	B	A	A	H	A	B	B	A	B	B	A	A	A	A	B	B	B	B	A	B	B	A	B	H
409	TOG898978_1064		A8	98.6	SNP	AGAAATTGCATAGCAAAAAAGTGGCATACATGATGTTAAAGCAAAAGAACGAAATG[T/C]ACCAGGGGCATTTTTTTACCTATTCCATGAGAGTATCGGTATCGAATCTGTTTTTGTAA	Nagy et al. 2010					H	B	A	A	A	A	B	B	A	B	B	B	H	A	B	A	A	H	A	B	B	A	B	B	A	A	A	A	B	B	B	B	A	B	B	A	B	H
410	SD_c1508p231vAG		A8	102.7	SNP	AAATACCAACATTGGGTTGCTCATTATGATAGGCAAACGTATTTTCATGATTTCATCCC[A/G]ATATAAAGTTGTTGGGATAGATCCTTAGTAACTACTATTCTAGTAATCTTTTGCCT	this manuscript					H	B	A	A	B	A	B	B	B	B	B	B	H	A	B	A	A	B	A	B	B	B	B	B	A	A	A	A	B	B	B	-	A	B	B	B	B	H
411	TC1E05		A8	104.7	SSR	GATCTATTACCACATTTTTTTAAAAAAAATAACAACCAGTAAATAATTTATTCAGTATTTGGCTCTAACTATGTTTCCTGAAATTTCCAGACTTCTCTATCCCAATCCAAGCAAATAATTTATTTAAAGGTGCAAGACACAACGACGTTAACATTTACATATGACACCCATGTTATAAAAATATTTTATGCAGAAATTCTTCATCCAAAAGGGTACACTAGAGCGATGGATATCCCAGTATACATAACACCTATCTTGGCCATATTTGAAGCAATGTAGATTTATAATCCCTCACTAGGGCTAGACATCTAGAGCATGAAACCTAGAGATTGTCGAAGTGTACATAAAACCTCATTTTTGAAAAGAAAAATCAAGACAAAGAGAAGACTAATACAAGAA…	Moretzsohn et al. 2005	GAAGGATAAGCAATCGTCCA	GGATGGGATTGAACATTTGG			H	B	A	A	B	A	B	B	B	B	B	B	A	A	B	A	A	B	A	B	B	B	B	B	A	A	A	A	B	B	B	B	A	B	B	B	B	B
412	TOG922166_239		A8	105.4	SNP	TAAGTAAATGACACCAAAGTCAATTTAGTAAATGTTATACTGTTGAATAACTTTTTGTTT[T/G]TGTAATTTTTTAAAAAACCAACCATCGGATTAGAAGCTTATATGATAGATAATCTCTACA	Nagy et al. 2010					H	B	A	A	B	A	B	B	B	B	B	B	H	A	B	A	A	H	A	B	B	A	B	B	A	A	A	A	B	B	B	B	A	B	B	B	B	H
413	gi_716#		A8	108.2	SSR	CTAAAAGTATACACTGAACATATATTTATGGTACACAGTAGTAGTGTTCAGATGAGACTCGCCAATAATAACAAAGGCAACTGACCAACACTTTCCAACATACAAAACAACGACTTAAAACAATTACATGATGACAAGAACAACACATGCAATGCAACAATATTAACAATCATAATAGTAGACCAAATTAAACCACACTCTAGAAGAAATTCTTAGCTAGATACTTCATCATAAATAAGATTTAGCATCTAACAAAAAATTTCTCATACAATATATATATATCCGAAGAAATTAAATTTTTGTATGTTTCTAGAGAACGTTTAATATATACTTCAGAAACATTCACAATCATCTATTTTTATTTATTTCACTCATCTTAAAATAAGTTTCATTTTTTAT…	Moretzsohn et al. 2005	AGTAGACCAAATTAAACCACACT	TAGATGATTGTGAATGTTTCTG			H	B	A	A	B	A	B	B	B	B	B	B	A	A	B	-	A	B	-	B	B	B	B	-	-	-	A	A	B	B	B	-	A	B	-	-	A	B
414	Seq2B9		A8	108.6	SSR	GTGAGGTGGACCACAAAGGCAGCAGTGGCAGAGGGACGTGGGGGTGTGGCATCAAGCTCTGGTATCCTAGCTACCGTTGCGACGGCCGGAGACGGTAGTCCTGGATACCACGCTTTTGATCATAAGCAGAAAACAGAGAGGGTCGCTGGTTCAGGGGCACTGGGGCAGCAGTTCAGAGATTCAAATCTAGGTACAGTTTTTCTCAATACTTCAGAGGCTAATCATATTCAAGATATCCACACTCTATAAACTCATTTTAAGCAACATGCTCTGAATTTTGACTCTTTTTTTATTATTTTTAATGTATTTACTATTTAAAAAAGACTTAAACATTCAATTTTAAGCAATCTTAAATTCTATACAGATCTCTTGTGCTTTAAAATTTATATGTATCAATCA…	Ferguson et al. 2004 Moretzsohn et al 2005					B	H	-	A	-	A	B	-	B	B	H	B	H	A	-	-	-	H	A	-	-	-	H	B	-	A	H	A	B	H	H	-	A	H	-	-	-	-
415	TOG896197	TOG896197_523	A8	108.9	SNP	GGATTTATTTTCATTTCTTCTTGTGCACGTCTCATTTCTTCTGGATCTGTTCCCATCACA[A/T]CATMATGGAGCCATCAGCATAAATTATGCAAAGTGTAGSGTAATATACTAATATGCTGCT	Nagy et al. 2010					H	B	A	A	B	A	B	B	B	B	B	B	A	A	B	A	A	B	A	B	B	B	B	B	A	A	A	A	B	-	B	B	A	B	H	B	A	A
416	Leg033		A8	110.1	CAPS	TTGCGACTGCGAAACAGACTTGGAGTTGATTGGTGGTGCTTCCATGACCGTGATATAGCCCCTGATGGAGAAACTCTGGAGGAAGCTAATGCANACTTGGATGAAGTGGTTGCCCTTGCCAAAGAGCTTCAGATGCAGAGTAATAAAAAAGTTCTATGGGGAACTGCTCAATTGTTTATGCACCCTCGTTACATGCATGGTGCTGCTACTAGCTCTGAGTTAGGTGTATATGCATATGCTGCTGCACAAGTGAAGAAAGCCTTGGAGGTCACACATTATTTGGGGGGAGAAAATTATGTTTTCTGGGGTGGCCGTGAGGGTTATCAATCCCTATTGAACACGGATATGGAACGAGAACTTGATCATTTGGCTAGGTTCTTTGAAGCTGCTGTTGCATAT…	Bertioli et al. 2009	GTATGGACTTATTGGGGAATTCAAACTCAACATC	CTCTGGTATCTCTTCCGAACAAG		TaqI	H	A	A	A	B	A	B	B	B	B	B	B	A	A	B	A	A	B	A	B	B	B	B	B	A	A	A	A	B	B	B	B	A	B	B	B	A	A
417	SD_c1292p157vCT		A8	110.7	SNP	CTTTCCTTATTCTATTCCATACTATGCAACAAAACATTGTGTATTATTTGTGTGTG[G/A]GTATTGAATTCAGAGCTGAGCAGAGTTATTGGCTATGGCTCCAGCATCATTGAGGAGGG	this manuscript					H	A	A	A	B	A	B	H	B	B	B	B	A	A	B	A	A	B	A	B	B	B	B	B	A	A	A	A	B	B	B	-	A	B	H	B	A	A
418	DS_c4493_509#		A9	0	SNP	CATCTGTTCCGAGATGCAGGTTTCAATGTGGTTAACCAGATCATTCATGGACATTGAAGG[A/G]TGAAGACCAGAGAGTTTGATCTGATCCAAATTGCTAAGAATCTTCAGAGTTTCANCTCCT	Nagy et al. 2010					A	B	A	A	A	A	A	A	A	A	A	B	A	A	A	B	A	A	A	B	A	B	A	A	A	A	A	A	A	-	A	A	A	A	A	H	A	A
419	DS_c1784_908#		A9	0.6	SNP	CGGCATCAATTAGCTCTTCTGCACCAACAGTTACTCTTGACTTGACAAAATCCAAGCCCA[A/G]CAACAACAATGATTCCAAGATTACAACAAAACCAAAGGTTGATTCACCTGAACAAGTACC	Nagy et al. 2010					A	B	A	A	A	A	A	A	A	A	A	B	A	A	A	B	A	A	A	B	A	B	A	A	H	A	A	A	A	-	A	A	A	A	A	H	A	A
420	DS_c6563_104#		A9	2.5	SNP	TATAATTGTNAACATTCTAGGAATGTGTAGTTTTATTTAAGGCTTCCATTTAGAACTTGN[A/G]ACTTTTGTTTGCATCATACTTGTTGCCTANGCAGGATTTGTAGTATATCCTCTTTTTGTA	Nagy et al. 2010					A	B	B	A	A	A	A	A	A	A	A	B	A	A	A	A	A	A	A	B	A	B	A	A	A	A	A	A	A	-	A	A	A	A	A	A	A	A
421	TOG895054_163#		A9	3.9	SNP	TCATCATNNNTGCATCTCCATCTTTTCTAGCTGCATTGAAAATTATCTACTTGTTTACA[A/C]AAAAAGTTAGCTATCAAACCGGTTATCCGTATAGAATACATTTTGAAATACGAAATAATA	Nagy et al. 2010					A	B	B	B	A	A	A	A	A	A	A	B	A	A	A	A	A	H	A	B	A	-	A	A	A	A	A	A	A	B	A	A	A	A	A	A	A	A
422	TOG908172_214#		A9	5.2	SNP	CTGTTTTGTACAACAGGCTGTGTTTTTGAATGTTGTTAGTGGGTTGACACTTACTGAGAC[T/G]GCAGGAGATCTTGCAATAGCAGCTGCGATTTGTAGCAGGTTTATATTTCTAAATTTTATT	Nagy et al. 2010					A	B	B	B	A	A	A	A	A	A	A	B	A	A	A	A	A	H	A	B	A	-	A	A	A	A	H	A	A	B	A	A	A	A	A	A	B	A
423	TOG896966_310#		A9	6.5	SNP	GTTGATGAGGATGGATTTGACTACATGAAAATACAATTTCTGAGAGACATCAAAGCTCAA[C/G]AGAGAAGTTTGAGGTTTGTATCAATTNTATTATTCATTCATTTGTGCTTCATTTTTGTAA	Nagy et al. 2010					A	B	B	B	A	A	A	A	A	A	B	B	A	A	A	A	A	H	A	B	A	-	A	A	A	A	H	A	A	B	A	A	A	A	A	A	B	H
424	DS_c11394_113#		A9	7.3	SNP	TTGAATTGAATTTGNGATATGATCGACTATNATCACTTGCCTCTAGACTCTAGAACTTCC[A/G]AAACGGCCACTAACTTGGCGTGCATACGCTACAACAGCCTTAGCCCACTTCTTGATCTCA	Nagy et al. 2010					A	B	B	B	A	A	A	A	A	A	B	B	A	A	A	A	A	A	A	B	A	B	A	A	A	A	A	A	A	-	A	A	A	A	A	A	B	H
425	RGA21#	AS1RN36P2B01	A9	10.3	SSR	AATTTCAACTCAAAACCACATAACACAGTAATAATACTTTCAGTTTCATGGAGATCGACCGAGCAAAGTTCCTCTGCAGCTACGGCGGCGAGATCAAGTCCAGCGGCAGCAACAACAAGCTCGCCTACGTCGGTGGCACCAATAAGCTTCTTTATGTTGAGCGTAGAATTGACTTCACAGCCATAGTTGCCGAAATCTCCAGCCTCTTTGACGGCGCCTGCAACGGCGATTACTTCTTCAAATACCAAGTCCCCGGCAGCGATGACCTCAATGCTCTCGTCTCCGTCACCAACGACAGAGACCTCCACAACATGATGCTCATGTTCGATCAACTCTACCGCGATTCCCCTGGATTCCCCCGCATGAGACTATTCCTCTTCCCAAACCCTAACAAACCTC…	Proite et al. 2007	TTTCAGTTTCATGGAGATCGAC	GGAAGTGAATCCGGTAAGAGTG			A	H	H	H	A	A	A	H	A	A	H	H	A	A	A	A	A	A	A	H	A	H	-	A	A	A	A	A	A	H	-	A	A	A	A	A	H	A
427	TOG894454_341#		A9	15	SNP	TGATCAAATGGATATTGATGAAGCTGAGAATGGTGAAAAGAACTCCGAGTCTACTGCGGA[T/C]GCGAAGAACAATGACAAACCCAAGGGAAAGCGAAAGTTGTATGTGGGATCTCAGTCCTTG	Nagy et al. 2010					A	B	B	B	A	A	A	H	A	A	B	B	A	A	A	A	A	H	A	B	A	A	A	A	A	A	H	A	A	B	A	A	A	A	A	A	B	H
428	Leg122#		A9	15.8	CAPS	ATATGGTACTTAAGATTGTGCCATAGGTTAGGAAAATATCCCAATTGATTTCATGTGCCCTGCACTGATTAAATGTGCTAGACATGCATCATTTGTTTTCTTTGAAAAGGATTGTAAAGAAGTTTGGGCATTATTTTTTTTGCACGTTCTTCCTCTACATGCGTGCATCTAACAGACTGCTAAACTCCTTTTTTTCATTTTGAACCAAGCTGTGCTTCGATAACAATGGAAACATAGCCATGGCACGCTATGCTGCAAAAACTATCATGTAGATTTTCTAATTTGATCCTGTGGTGCCTTGTTAGTTCATAACCCGTCACTTGAGCGATGCCTATTTTGAGTATTTTAACCTATTCCTTCTCAAATGTCTTTTGAGGGTTTTTGTTTTTGCTTTGTTCT…	Bertioli et al. 2009	GCYAACAAYTCCAAYTACAAAAACGA	TGCTCRTTCCCCATMACAATCTCRAG		HinFI	A	B	B	B	A	A	A	H	A	A	B	B	A	A	A	A	A	A	A	B	A	B	A	A	A	A	A	A	A	B	A	A	A	A	A	A	B	H
429	TC1D02#		A9	17.7	SSR	GATCCAAAATCTCGCCTTGAAACGTGTATTTACATCTAACTATGCCTAACGTTCACTTCTCTCTCTCTCTCTCTCTCTCTCTCTCTCTCTCTCTCTCTCTCTCTCTCTCTCTCTCTCTGACTTGTGATTTAGTATCTCATTCTTCATAGGATTACCTCTATTTTTTCTTCATCTGTTCTTTGGGATGTTTTTTTTTGTTTATAAATTATACACACTGTCTTGTTAGCTGGATTTGAAAACATAGTTCTTGTTGTGCAGAGCAGCACATTTGATC	Moretzsohn et al. 2005	GATCCAAAATCTCGCCTTGA	GCTGCTCTGCACAACAAGAA			A	B	B	B	A	A	A	H	A	A	B	A	A	A	A	A	A	A	A	B	-	B	A	A	A	A	A	A	A	B	A	A	A	A	A	A	B	H
430	TOG908289_228#		A9	18.4	SNP	TTACCGCACTGACTTGTCAATGGCTCATGGGCCCATGCAAAGTCAATTCCGTGGAGCTAC[C/G]GGATGGAACCTTATGTAGTAGTGGGGTGATTACCTATACTTTTGCCTGTGCTTGATCTCT	Nagy et al. 2010					A	B	B	B	A	A	A	H	A	H	B	A	A	A	A	A	A	H	A	B	A	-	A	A	A	A	H	A	A	B	A	A	A	A	A	A	B	H
431	Seq18G9#		A9	19.4	SSR	ATTCAAAACCCCTACTCCCATATACGGCCGCCATATAAATTGCACATTAGTTACCAAGAGGCCGATTAGAAAAATTATTCTTCTGAATTAAAACATTGGACATTAATGGTTAAAACTTACATCGTTAACTCCCATGTCATCGAGTTCTCGTCTAAAATGTGCAGTAGGCCTCTGTATATGTTTTGTATATCAGCGCCAATGACTCCACCTAAACAAAAACATAATGATTGCAATAAGAATAACAATAAGAATAATAAGAATAACAAATTATTAATAATAATAATAATAATAATAATAATAATAATAATAATAATAATAATAATAATAATAATTACAATAAAAAAAATACCGTCGCGTAAGTGAAATACCAACATCGCCGAACTGATCGCGGGATATAGG…	Ferguson et al. 2004	ATATCAGCGCCAATGACTCC	TCGCTCCTGGCACCTATATC			-	B	H	B	-	A	A	-	A	H	H	-	-	-	-	A	H	-	-	B	A	B	A	A	A	B	A	A	-	B	A	-	-	-	A	-	B	-
432	RM13A12#	RM13A12	A9	22.7	SSR	AGTGCATTAGATGCAGAGTCAGAAAGAGTTGCTCAAGATGCATTTGACATAGTCATGGTCAACAGGACGACCGGTGGTCGTGGCACACCGCTTATCCACAATAAAAAACGCTGATGTTATTGCTGTGGTGAAGAACGGAGTTATTAGAGAAAGGAAGACATGAAACATTGATTAATGTTAAGGATGGATTTTATGCATCTTTAGTTCAACTTCACACAAGTGCTTCAACTGTGTGAATTTTGCCATTTATTATTATTATTATTATTATTATTACTATTATTATTATTATTATTATTATTATTATTATCATTATTATGTAAATTATGAGAGGTGCATATGAAAGTCAATACATACCTAATCTCGAAAAAAAAAAAAAAAAAAAAAAAAAAAAAA	Proite et al. 2007	TGGTGAAGAACGGAGTTATTAG	CGAGATTAGGTATGTATTGACTTTC			A	B	B	B	A	A	A	A	A	-	B	-	A	-	A	A	B	A	A	B	A	B	A	A	A	A	A	A	A	B	A	A	A	A	A	A	B	H
433	Leg100#		A9	24	CAPS	TGTAGGGACCCTCTCGAGGACAGAAGGTTAGTTAATCTTATTGGTCGATTTGCGAAACTAAACTTCTAGCGAATATTGTTGGTCGTTCTTCTGTGGCTGCTTCTTGTGTTACAATTTACAAATGGAGGCATGTGGCCCAATTTTTAACTATGAGTAATGCTAGGGAGCCAACTTTTTCTAATCAAATATTAGCCAACTTTTTAAGAATTATTTTATTTATCTTAAATTTTAGACCCTATATCATAAAATTTTTTTACTCTAGACTGTAAATTATAAACACTAAAACAAAGTTTGGCTAATGTTGACTAACTAAAAGTTGGTTCTAGTTACTTTCTCTATTTACTAGTTCTCATCAAACTTGTATTGGCAATGATAATACAAGTGGTTGATGCTTCCTGT…	Bertioli et al. 2009	CATCCAGAGAGTGTTCCTATTAATGCAC	CCAAGAACTTTRAACATGAGTTGATCAGCATC		DdeI	A	B	B	B	A	A	A	H	A	B	B	A	A	A	A	A	B	A	A	B	A	B	A	A	A	A	A	A	A	B	A	A	A	A	A	A	B	H
434	TOG922990_221#		A9	24	SNP	ACCAGCTTCATTAGTGAGCATTTCAGTTCCAATTCTTCCCACAACAATCTGCACCAAAAA[T/C]CACACAAACATSAGAAACGAATTGCTGGAAGCATATAGTGGTAGCTAAGAGTGAGTAAGT	Nagy et al. 2010					A	B	B	B	A	A	A	H	A	H	B	A	A	A	A	A	B	H	A	B	A	-	A	A	A	A	H	A	A	B	A	A	A	A	A	A	B	H
435	TOG894357#	TOG894357_143	A9	24.9	SNP	ACATACAAAAGCAAAGTCATCACACATTTCCAATAAAGAAATTATAAGAAACACGAAAA[A/G]AGAAACATAACAAGACCCCACAATTAGGCAATACTCGATTGAAAATTATGTGAATGTGAA	Nagy et al. 2010					A	H	B	H	A	A	A	H	A	H	B	H	-	-	A	H	H	-	A	B	A	H	A	A	A	A	H	H	A	-	A	A	A	A	A	A	B	H
436	TOG896740_1024#		A9	25.8	SNP	TGCTGTTGAAGTCATATTTGCTATCCCTCTGTTATCTAATTGGAACTCCTATGTATTATT[T/C]TACTTTTGTTGTAATTCGTTGTTTTCCATGTCAGCAAATAGCATTTTGGTTCTTGCACAT	Nagy et al. 2010					A	B	B	B	A	A	A	A	A	B	B	A	A	A	A	A	B	H	A	B	A	A	A	A	A	A	A	A	A	B	A	A	A	A	A	A	B	H
437	TOG899054_560#		A9	27	SNP	CTTCTTATTTTCTCTCTGCATGGGAGGGATCATGTATTACTTGGAATATGAACCAGAAAC[T/C]ATGGCCCCTTTTCTTAGGGGTCTGATCCACCGCTTTCTCGCCAGCAGAATCAGCAATCC	Nagy et al. 2010					A	B	B	B	A	A	A	H	A	B	B	A	A	A	A	A	B	H	A	B	A	A	A	A	A	A	H	A	A	B	A	A	A	A	A	A	B	H
438	TOG899159#	TOG899159_1198	A9	28.2	SNP	AAATCTCAGAAGTGGTCGTTGTATGCTTTTAGAAATAGAGGGGGTCGAGTTGAATTTCAT[C/G]GAATCGTATCTCGGGAGAATGTAATTTATTTATTTTTTATAGTTTTCTTGCACATGTTT	Nagy et al. 2010					A	B	B	B	A	A	A	H	A	B	B	A	A	A	A	A	B	A	A	B	A	B	A	A	A	A	A	A	A	-	B	A	A	A	A	A	B	H
439	TOG896007_492#		A9	29.6	SNP	AATTAAAAGAGAGGATTGTTGTCCACTCAATTTAGGTTTTACTGTAACCCTTCCCCTCCC[A/G]CCCCATTTCTCTGATCTTTCCTACTTCAATTCTATATTGGATCTGAATCTTGAAATCTTC	Nagy et al. 2010					A	B	B	B	A	A	A	H	A	B	B	A	B	A	A	A	B	H	A	B	A	-	A	A	A	B	H	A	A	B	B	-	A	A	A	A	B	A
440	CP02C11#		A9	31.7	SSR	GCCCGGGCAGGTACTGTCCAAAATTCACTGCTGCATGAAATGCAGAAGCTATCCATATGATGGTGGTGCATGATTGAATGAGTTCATCTTTAGTCTTCATCTCTGGCCACCATGACCTGTCTTTCAAGTCACCATGACCCTGATAGCGGACTTCTTTCCACCAAGATTGGATTTCAGTGTCACTCTCAACCATCTCATCAGATTTGTAGTAGAAATTGCAGTATTCAGTCACCCAAGTTTCAATGGCATCCCAGATTTCTAAGCCATCCACAGCAAACGGGTAATCCTCTATCATGAGTTTAAGTCCATGAGGGCTGCTTGAATCTGGAACCGCCATCCCTCTCTTGAGAAGATCAGCAGGAAGTGCTTGCTCTGTGAAAACCCAACTCTTGTATATAA…		5’GTCCAAAATTCACTGCTGCAT 3’	5’TGGGTTTTCACAGAGCAAGC 3’			A	B	B	B	-	A	A	H	B	B	B	A	B	A	A	A	B	A	A	B	A	B	B	A	A	B	A	A	A	H	H	A	A	A	A	A	B	H
441	TOG895578#	TOG895578_1177	A9	33.3	SNP	TTAATCTTTGAGACAGCAGGTTTATTATGGTTAATATTCATTTGATTTGGGTTTATTGCC[A/G]TTCGGTTGGTTCAATCTAATTGACTAATTGTTAAGGAGAGACCGATATTATCGGTACTTA	Nagy et al. 2010					A	B	B	B	A	A	A	H	B	B	B	A	B	A	A	A	B	A	A	B	A	B	A	A	A	B	A	A	A	-	B	A	A	A	A	A	B	A
442	DS_c1727_427#		A9	34	SNP	TATTTACCAACTCGGACCGGGTTCACGCGCTGACGGTGTT[A/G]GACCGCCTTGGTATAAAGGACTGCTTCGAACAGATCANATGCTTCGAGACCATTAACCCG	Nagy et al. 2010					A	B	B	B	B	A	A	H	B	B	B	A	B	A	A	A	B	A	A	B	A	B	A	A	A	B	A	A	A	-	B	A	A	A	A	A	B	A
443	DS_c3667_602#		A9	34.7	SNP	AACGACGATCAAGATCAACTGGTTCCTGGATAGCAGCGGGGGGGCGGTGGATGGGTCCCA[C/G]GGAGATCTTGGTTTTGGACTCAACGAATTCGGCCATTGACTCAGCGAGTCGCGAGAAATC	Nagy et al. 2010					A	B	B	B	B	A	A	H	B	B	B	A	B	A	A	A	B	A	A	B	A	B	A	A	A	B	A	A	A	-	B	A	A	A	A	A	B	A
444	SD_c360p529vAG#		A9	36.8	SNP	GAAGTTTCGAACGGATCTTGATACATTGCCAGATTTCAGAAATGAAGGAGAAAATGGTG[A/G]TGAAATAGCAGCAGAGTAAATTGGCAAAAAAAAGAAGATAGCTGTTTGAGTTTTTG	this manuscript					A	B	B	B	B	A	A	H	B	B	B	A	B	A	A	A	B	A	A	B	A	B	A	A	A	B	A	A	A	B	B	-	A	A	A	A	B	B
445	Leg732#		A9	38.2	CAPS		Bertioli et al. 2009	AGATAGATGGTCCTAATTCAGCAGG	AAATTTCAGAATTCTGTCGTTCAGCATGGATTGGG		BsuRI	A	B	B	B	B	A	A	-	B	B	B	A	B	A	A	A	B	A	A	B	A	B	A	A	A	B	A	-	A	B	B	-	A	A	A	-	B	B
446	Leg199#		A9	40.3	CAPS	CTTCGCTGAAGGCGGCAATCGCGGTGTTCGCATCCATGGGATGGCTGATCGAGTCTCGCACACACTCCATTCTCCACTCCGCAGCTATCCAGAGTTAGTAATTTTTCGTATTCTCAGTTAACCCTAACTTTGCCACTTTTTAGGATGGTTTCCACATTTTCATGGCGATGTGAGAAAAATGTGACCCTTTAATTGCGTATATTATTCTTAATTGGATATTTGAGCCTTTGATTCCTTTGCTTTGTTTTGTAATGATGATGGATCATGTGTCGCAGGTGGGAACATAAACTTGATACTAATCATTTACCGGAAATGGTTTTTGGGGAGAACACGTTGATTCTGAAGCACTTGAGCAGTGGCACCAAAATTCATTTTAATGCGTTTGATGCTCTTTGTGGT…	Bertioli et al. 2009	AGTCTCGCACACACTCCATTCTC	TGCGACACATGATCCATCATC		HinfI	A	B	B	B	B	A	A	B	B	B	B	A	B	A	A	A	B	A	A	B	A	B	A	A	A	B	A	A	A	B	B	A	A	A	A	A	B	B
447	TOG895448_639#		A9	41.5	SNP	TGCTTCTTCAGTGTCCTAAAATTTGAAAGCCCAGGAGCCTCTGTCCTTTCTTTTCATTTC[T/G]TGTATAGTTTTGCATTTGACTTGTTTTTTATGCGCAGGATAAATACAAAGTATACAATCT	Nagy et al. 2010					A	B	B	B	B	A	A	H	B	B	B	A	B	A	A	A	B	A	A	B	A	-	A	A	A	B	H	A	A	B	B	-	A	A	A	A	B	B
448	SD_c2722p1014vAT#		A9	41.5	SNP	TGTGAGTATCAAATTGCAATTTTTTGGATGGAACAAATTCCAAATCAAGTTTATGATGA[A/T]GATCCAACAGGATGAAAAGAATTCTTGGTGCACTCGTATGAGTTTGCCCTGATAAC	this manuscript					A	B	B	B	B	A	A	H	B	B	B	A	B	A	A	A	B	A	A	B	A	B	A	A	A	B	A	A	A	B	B	-	A	A	A	A	B	B
449	Leg1Gm#		A9	42.1	CAPS		Bertioli et al. 2009	CAGCCCTGTTCTTGCTTTGG	CAGTGGCCATCAGATGTATCC		AluI	A	B	B	A	B	-	A	-	B	B	B	A	B	A	A	A	B	A	A	B	A	B	A	A	A	B	A	A	A	B	B	A	A	A	A	A	B	B
450	TOG896362_355#		A9	45.3	SNP	TTATTTGGCTCAAAACAATGTCATTTTTGAGGGAATTTTGCTCAAACCTAGCATGGTTAC[A/G]CCTGGGGCCGAGCACAAAGAAAAGGCTTCTC	Nagy et al. 2010					A	A	H	B	H	A	A	H	H	B	B	A	H	A	A	A	H	A	A	H	A	A	A	A	A	B	H	A	A	B	H	-	A	A	A	A	H	H
451	SD_c2057p484vGT#		A9	50.3	SNP	GATGGCTTAACCCATTTCTTACGGCCAGGCAGCACAATGAGGGAACAACCAGCACT[C/A]TCTAGTTTCTCCTTTGCGGATGTTGAAAAAGCAGGGGCTTTAAATGTCAACTTCTTACT	this manuscript					A	A	B	B	B	A	A	B	B	B	B	A	A	B	A	A	B	A	A	B	A	B	A	A	A	B	B	A	A	B	B	-	A	A	A	A	B	B
452	DS_c13019_307#		A9	51.9	SNP	GCTGAATTGGCCTCCTTTTTCAGTGACATCAATCTTGTTTGATCCATTTGGAGGTTTCAT[C/G]TCAAAGTTTGTTACCAACTTTGCAATGATCAAAGCCAGAATTGGCATTGCNAGAATGATC	Nagy et al. 2010					A	A	H	B	B	A	A	B	B	H	B	A	A	H	A	A	-	A	A	B	A	B	A	A	A	H	H	A	A	-	H	A	A	A	A	A	-	H
453	TOG935579_571#		A9	52.7	SNP	AGATAGGTAATTATAATTTGAAGTTTGTTRTATGTCATAGCGTTTGAGTGAATGCAATGC[T/C]ATAGTTTCTAATGGGGATGCCTTTTCACTCTCACAGAGTGCCCAACATCAAGTTCAATGT	Nagy et al. 2010					A	A	B	B	B	A	A	B	B	H	B	A	A	B	A	A	B	A	A	B	A	A	A	A	A	B	B	A	A	B	B	-	A	A	A	A	B	B
454	TOG896942_133#		A9	53.9	SNP	AAGGTGGCAACTATAAAAGAAAGGGCTCCCTAATTTCTTATAGCTCAGACTTTTGTCTGC[T/C]GTAGCGAATTTTTGTGCCCTACTCCATGACATTATATTTAATCATTCACACCTTTTTAGC	Nagy et al. 2010					A	A	B	B	B	A	A	B	A	H	B	A	A	B	A	A	B	A	A	B	A	A	A	A	A	B	B	A	A	B	B	-	A	A	A	A	B	B
455	DS_c14276_456#		A9	55.1	SNP	TTCGTCGCGACTTAGATATAGACCTCCATGGGAGCTCTTGTTTGGAAACATCAGCAAAGG[A/C]AACGTTTGTGTCGCCGGAGATGCATTCCATCCCATGACTCCTGATCTTGGCCAAGGCGGT	Nagy et al. 2010					A	A	B	B	B	A	A	B	A	H	B	A	A	B	A	A	B	A	A	B	A	B	A	A	A	B	B	A	A	-	B	A	A	A	A	A	B	B
456	DS_c2682_118		A9	62.3	SNP	ATTAGCAGCACGGGCACGACATCCCCTCCGAACGCCCAAATCCGCGGCGGAGAACAGTGT[A/C]GTTTCCATCATCCACCCCGTGCGCACAACGGCGTCGTTTCACCGCCACTACCACAATGCC	Nagy et al. 2010					A	A	B	B	B	A	A	B	A	H	B	A	A	B	B	B	B	A	B	B	A	B	A	A	A	B	B	A	A	-	A	A	A	A	A	A	B	B
457	TOG896078_413#		A9	63.5	SNP	ANGAGNCNCCNNCNNNCNCGGTACCTGAAAAGCCCAAGGAGTTATGGAGATGGTAAGTTT[T/C]TTAATTTAATCCATTTTGCTATTTCTTCCACTACTAATTAGTATTTACTGCTTGAGAAA	Nagy et al. 2010					A	A	B	A	B	A	A	B	A	H	B	A	A	B	B	B	B	A	B	B	A	B	A	A	A	B	B	B	A	B	A	A	A	A	A	A	B	B
458	Seq14G3#		A9	65.7	SSR	CAATTTTATTTGCCACATGCTTTGATCTGCAACTTCAAATTTTAAAGAATTGAATTTTGAGAAATTGTTCCAAATTAGTCCCTCCCTCCCCCCTTTCCCTCTTCTTTTATTTATTTGTTTATTTTTTTTTTAATTCTGCCCAATGATGGACAGACAATCTCCTGGCTAACAGGTTTTGTTCATAGCTAGAGCTGCACCAATCTCTCTCTCTCTCTCTCTCTCTCTCTCTCTCTCTCTCTCTCTCTCTCTCTCTCTCTCTCTCTCTCTCTCTCGATAACTTTGAGAACTGCGATC	Ferguson et al. 2004 Moretzsohn et al 2005					A	A	B	A	B	A	A	H	A	H	B	A	B	H	B	H	H	A	B	B	A	H	A	A	A	H	B	H	H	H	A	A	A	H	A	A	H	B
459	DS_c6612_152		A9	67.2	SNP	AGCTAGTYTTGGTGATATTGACGATGGGGAGGAGGCTAAGAATGAAAAGGAGGAAGATGA[C/G]GATGGTGAGGACATGCCAATTACCTTCTCTGGTAAGAAAAAGAAGTCATCAAAGTCTACG	Nagy et al. 2010					A	A	B	A	B	A	A	B	A	H	B	A	A	H	B	B	B	A	B	B	A	B	A	A	A	B	B	B	A	-	A	A	A	A	A	A	B	B
460	DS_c1696_1055		A9	67.8	SNP	GGTGGCTTCCCNCACTACGGTATTGTTAAGGATGATTATCTCATGGTCAAGGGTTGCACA[A/G]TTGGTCCAAAGAAAAGGGTTCTTACATTGCGCCAATCCCTCCTCAAGCAGACTTCCCGTG	Nagy et al. 2010					A	A	B	A	B	A	A	B	A	H	B	A	B	H	B	B	B	A	B	B	A	B	A	A	A	B	B	B	A	-	A	A	A	A	A	A	B	B
461	Leg322		A9	68.4	CAPS	TCACTACTATGGCACAAGTTGATTGCTTCCCCCTGAAACTCAACCTTGTGCAGAAAGCACTTCTGCCCAACAGGGCNNTAGGCAGGTACAAGTGCACAAATTGTACATTACAAACTGTGTTATCCTTTTTCTTTATGTTTTTGGTGATTCTTTTAAATTGACCTAGAGTTCTGAAACCAAACTTTTGTTGATATAACAATTATGATTTTGTTAATCATGGGGAGATAGACTTTTTAAAAGGAGAAAAAGATTATTGAAAATGAGACAAAGACGATACCCCAATAAGAGACATTAAAAAGCTTTTTATAGTCAATTCAGATAGCAAGATATGTCATTAATTTCCTTAGTGCTGCTAAAAAAGGATCATTACTGGGTTTTATGATTTATTATTAATTTTTT…	Bertioli et al. 2009	CTATGGCACAAGTTGATTGCTTC	AGCAGCACTAAGGAAATTAATGAC		TaqI	A	A	B	A	B	A	A	B	A	H	B	A	B	H	B	B	B	A	B	B	A	B	A	A	A	B	B	B	A	B	A	A	A	A	A	A	B	B
462	DS_c33996_97		A9	73.3	SNP	GACGATGATGATAATGTTGGTTGGTTCATGCTTATAATTTGGACTTTAATAAAATTGATG[A/T]GGCTTCAACCAACCAATAGTTTATGTATTTTGGATTAGTTTTAGACCAAAATGAAAGAAT	Nagy et al. 2010					A	A	B	A	A	A	A	B	A	A	A	A	B	H	B	B	A	A	B	B	B	B	A	A	A	B	H	B	A	-	A	A	A	A	A	A	B	B
463	SD_c3430p305vAG		A9	74	SNP	TGAGAATACTTTTAAGTTTTGTAAACTGCAGTGAATTTTAGGACTTGTCCTACACTGCT[A/G]ATTTGGATTTTGAACATCGAGTCTATATCTTGCGCTTTAAACTTTAATTGTATCGA	this manuscript					A	A	B	A	A	A	A	B	A	A	A	A	B	H	B	B	A	A	B	B	B	B	A	A	A	B	B	B	A	B	A	-	A	A	A	A	B	B
464	SD_c837p1024vAC		A9	77.4	SNP	AGGCGGTGCACGGGGGGAACTTTCAAGGGACTCCGATTGGTGTGTCGATGGATAACACC[A/C]GGCTGGCCATAGCATCCATTGGCAAACTCATGTTTGCTCAATTCTCCGAGTTAGTT	this manuscript					A	A	B	A	A	A	A	B	A	A	A	A	B	H	B	B	A	A	B	B	B	B	A	A	H	B	B	B	A	B	A	-	A	B	A	A	B	B
465	Lec-1		A9	79.6	SSR		Hopkins et al. 1999	CAAGCATCAACAACAACGA	GTCCGACCACATACAAGAGTT			A	A	B	A	A	A	A	B	A	A	A	A	B	B	B	B	A	A	B	B	B	B	A	A	B	B	B	B	A	B	A	B	A	B	A	B	B	B
466	DS_c18439_78		A9	81.7	SNP	CATTCATTCATTCATTATCTTATTCTTATTAGAGACTACATACAACATTGCAATAACAAT[A/C]ACATAAGATGAAGATGGGGAGTGCTAGTGCTACCATGGGAGGATCAAAGAGAAGGATGTC	Nagy et al. 2010					A	A	B	A	A	A	A	B	A	A	A	A	B	H	B	B	A	A	B	B	B	B	A	A	H	B	A	B	A	-	A	B	A	B	A	A	B	B
467	Leg7Gm		A10	0	CAPS		Bertioli et al. 2009	CATTCCMAAACTAATGAACAGACTG	GTCTTCCMACATTTGCTATTGCAAG		XbaI	A	B	B	B	B	B	A	B	B	B	B	A	B	B	A	B	A	A	A	B	A	B	B	A	A	B	B	A	A	B	A	-	B	A	A	B	A	B
468	TOG906504_678		A10	4.3	SNP	AACCGTGCAAGATGGTCATTGGATCACGGGAATTACCTGACTACAAAGCCACTATCAAG[T/C]ATCCAATGAAGTGGTATCCGGAAGAGTTTGTATCTATTTGTTGCTGACTCCCTCATCCTT	Nagy et al. 2010					A	B	B	B	H	B	A	B	H	B	B	A	B	A	A	B	A	A	A	B	A	-	B	H	A	B	B	H	H	B	A	A	B	A	A	B	A	B
469	DS_c11518_507		A10	15	SNP	GTTTTCCTCCCCCCTTGGTGCAAGCTCCTCCTG[A/G]GCAAATTCTAGAGCTTCTTCTACTTTCCCGTTTCGRATTAGTTCTATCAGCCGTTGCTGT	Nagy et al. 2010					A	B	B	B	H	B	A	B	H	A	B	A	B	A	A	B	A	A	A	B	B	B	B	H	A	B	B	B	B	-	B	A	A	A	B	B	A	B
470	TOG908880_440		A10	15.9	SNP	TAWGCATAATAGTGAACTTACTATGTAAAACATGAAGAACCATCCGAAATTCAAAGCACT[A/G]TCTTTCCTGCAAAAGTAGAAACARGGCAGATTCAAAATCAAGASCATAAGCAAAACAGAA	Nagy et al. 2010					A	B	B	B	H	B	A	B	H	A	B	A	B	A	A	B	A	A	A	B	A	-	B	H	A	B	B	B	B	B	B	-	A	A	B	B	A	H
471	DS_c4018_591		A10	17.5	SNP	TCCAGTGGAATTGGCACATTTGCAATTCAGATAGCTAAATACCGAGGAGCAA[C/G]AGTATTTGTCACTGCAGGTAGTGAGGAG	Nagy et al. 2010					H	B	B	B	H	B	A	B	H	A	B	H	H	H	H	B	H	B	A	B	A	B	B	H	H	-	-	B	B	-	B	A	A	A	B	B	H	H
472	DS_c22445_175		A10	20.6	SNP	GATGCTGATAGCCAAACTACAACACAGAAATTTGGTTAGACAAATGGGTTGCTCTATTCG[A/C]GGTGAAGAAAAATTGCTTGTATATGAGTACATGCCGAACAAAAGCTTGGATCGCTTTTTA	Nagy et al. 2010					A	B	B	B	H	B	A	B	H	A	A	A	B	A	B	B	A	H	A	B	A	B	B	H	A	B	B	B	B	-	B	A	A	A	B	B	A	H
473	TOG899594_878		A10	21.9	SNP	AAYGGACTTAATATGGCAATATGTTTATGTATATTGCATATTGGAAGTTCAGCATTGATA[A/G]CAAAAGGCTACTTGTTCAAAATGTATCACTGTAACAATATGCAAAGCTAAAAGAAGGAT	Nagy et al. 2010					A	B	B	A	H	B	A	B	A	A	A	A	B	A	B	B	A	H	A	B	A	-	B	H	A	B	B	B	B	B	B	-	A	A	B	B	A	H
474	DS_c1927_1130		A10	22.6	SNP	CAGAAAGTAATACCCCTGAACCTTTCTCTCCATTGATATCTCCACACTGTACTTATTTGT[A/C]TATATACAAATCTCATTCTTTGTTTGCAAGATTGGCTAAATTGAGAACAAATTTAATAGA	Nagy et al. 2010					-	H	B	A	H	B	A	B	A	A	A	-	B	-	B	B	A	H	A	B	A	B	B	H	-	B	B	B	B	-	B	A	A	A	B	A	A	H
475	RGA30	AS2RM9P1B08	A10	25.5	SSR	CGTGTTGATCTTGGAAATGCAGATCTATCGGGTACACTGGTTCCAAACCTTGGTAATCTACCAAATTTACAGTAGCTGGAGCTTTTTAATAATAATATAACTGGAAAAATCCCGGACGAGCTTGGAAATTTGAAAAACTTGGTGAGCTTGGATCTTTACTTGAATGTGCTAACTGGTCCAATACCAGCTACATTGGGCAAGCTTAGTTATCTACGCGTGCTGCGTCTCAACAATAACGCCTTGTCAGGAGGCATTCCCATGGCTTTGACCGGGATCAATTCACTGCAAGTTCTCGATCTCTCAAACAACCAGCTAAAAGGGACTGTGCCAGTCAATGGTTCATTTTCAATGTTTACTCCGATCAGTTTTCAAAATAATCCTGGCTTGATACAACCAAAG…	Proite et al. 2007	ATCTATCGGGTACACTGGTTCC	ATCATTTATCCCAAGCATGGAC			A	H	B	A	H	B	A	B	A	A	A	A	B	A	B	H	A	H	A	B	A	-	A	H	A	B	B	B	A	B	B	A	A	A	B	A	A	A
476	DS_c3554_248#		A10	31.4	SNP	ANTTCACTGCACGAATCTTAGGTGANGATCAAGAAACCNTGCAATCGCCAAATCAATCAA[A/C]CGATATGAGTAGTGATGATTCTTTGCAAGTAGACGCGGAATCCAAGGCTGAGTTGTGAAA	Nagy et al. 2010					A	H	B	A	H	B	A	B	A	A	A	A	A	A	B	B	A	H	A	B	A	B	B	H	A	B	B	B	A	-	B	A	A	A	B	A	A	H
477	TC1G04		A10	32.2	SSR	GATCAGGGAAGTCGTTGCTGTGAGAGAAATGGCAGAAGCAAGTGCCCTTCGCAGGTCTTTTTTTTTCCCTGTGCCTGTATTCGCTTATTATTCTTTTCTTCTTCTTCTTCTCTCTCTCTCTCTCTCTCTCTCTCTCTCTCTCTCTCTCTCTCTCTCTCTCTCTCTCTCTCTCTCAACTTGGTATAGTTGGCTCCGCATTGTGTTTCAGTCGAATCGAAGAAATTCAAAAGCTTTCCAATGACGAGGAGTTAGATGATTCGAACTTATATCCTTTAATCGAAGAATGCGCTCTTCATGTTCAGGTATTGTTACTATTCTGCC	Moretzsohn et al. 2005	TGCTGTGAGAGAAATGGCAG	GCGCATTCTTCGATTAAAGG			A	H	B	A	H	B	A	B	A	A	A	A	A	A	B	B	A	H	A	B	A	B	-	B	A	B	B	B	A	B	B	-	A	A	-	A	H	H
478	TOG906843_1052		A10	33	SNP	GCAGATCGTATCGATGGATTCTGGTATGTAACATTTTCTTTTCCCTCTATTTTTACACCT[A/T]TGGTAAAGTGAGTCATGGTAAAATATGTGGTCTAGATGTTGAATGCCAAATTTTTACACC	Nagy et al. 2010					A	H	B	A	H	B	A	B	A	A	A	A	A	A	B	B	A	H	A	B	A	-	B	H	A	B	B	B	A	B	B	-	A	A	B	A	A	H
479	TC31C09#		A10	39.4	SSR	GATCAAACAGTTCATGAGCAATAACAATTTCAACAGAGAGAGAGAGAGAGAGAGAGAGAGAGAGAGAGGGAGAGAGACGAACAGGGGCGAATGCGAGGGAAGGAGCGAGAGTGGCGAAGGACGGGCCAGAAGTAGAAGCAGTTAACGGCCCAAAGAAGAGGAAGAAGTGCGAACCCGAACTTGTAGAACCGCCGAGCGTAGCTCACTGATTCTTCCTCCGACAGCCCCAGAGGTCCGTCGATTGTTGGCCAAATTCCCCCCGTACTCCGAATCGGGCTAGGATC	Macedo et al. 2012	TCAAACAGTTCATGAGCAATAACA	AGGAAGAATCAGTGAGCTACGC			A	A	B	A	H	B	A	B	A	A	A	A	A	A	B	B	A	H	A	B	A	B	B	H	A	A	B	A	A	B	B	A	A	A	A	A	A	H
480	IPAHM-689#		A10	42.9	CAPS	AGAGAGAGAGAGAGAGAGAGACGAGATAGAAAAATCAAAGAATAAATGGCTAAGCAAGATGACAATAGCGACGAGCAAGTCCACTGCTATTGCTATTGCCATCGCCAAATTGAGGATAAGGAAACAGAGAGAGAGAGAGAGAGAGAGAGAGAGAGAGAGAGAGAGAAGGCGATGACATCCTTGAGGAGAGAAATGGTGAGGAAGATGTTGTTGTTGTTGCGGAGGTTTCTGTGAGAAAGAAGAGGAGGATATTATTGTGAGAAAGAAAGAGAGTAACTGATATCTATTGTTGTTGTTGCTGCAGGCTTACTGCTACTTCTAGGAGGTTTGAGTAAGGGGAGAGAGTGAGGAGATGATGTTGTTGTTATTCTTGCTGTTTCTCTAGGGATGTTTGGGAGA…	Cuc et al. 2008	GATGACAATAGCGACGAGCA	GTAAGCCTGCAGCAACAACA			A	A	B	A	H	B	A	B	A	A	A	A	A	A	B	B	A	H	A	B	A	B	B	H	A	A	B	A	A	B	B	A	A	A	B	A	A	H
481	TC23F04#		A10	44.4	SSR	GATCAAAATTTAACACACGTGTAATAGTTGCTCAAAATTAACTAGCCAGAGAGAGAGAGAGAGAGAGAGAGAGAGAGAGAGAGAGAGAACCGTATCACTAAATGATTCTATTGGTACAGGAGCAGCTGGAGAGTCTGATGCATATAAGTTATAATCATGAGAGCCACACCTGTATAGATATCAAATACATGCTGAAATTTATAGAATTTAATAATTTCACATTGTGTTCATTAACAATTTCACACTCCAAATAATTTACAGAATTTGCAAT	Macedo et al. 2012	CACGTGTAATAGTTGCTCAAAAT	TATATGCATCAGACTCTCCAGC			A	A	B	A	H	B	A	B	A	A	A	A	A	A	B	B	A	H	A	B	A	B	B	H	A	A	B	A	A	B	B	A	A	A	B	A	A	B
482	TOG899668	TOG899668_1115	A10	44.4	SNP	GGTAATCTGCCCTCGGATATAAGAGAATCAGAAATAGAAGATTTATTCTACAAGGTTTGT[C/G]TGTCGCTTTACTTGTTTAATACTACATTGTGGTGCATCTGTTTCATTATATTCTGTCTAT	Nagy et al. 2010					-	A	B	A	H	B	A	B	A	A	A	A	-	-	B	B	A	H	A	B	A	B	B	H	-	-	H	A	A	-	B	A	A	A	B	A	A	H
483	TOG899668_1115		A10	44.8	SNP	GGTAATCTGCCCTCGGATATAAGAGAATCAGAAATAGAAGATTTATTCTACAAGGTTTGT[C/G]TGTCGCTTTACTTGTTTAATACTACATTGTGGTGCATCTGTTTCATTATATTCTGTCTAT	Nagy et al. 2010					A	A	B	A	H	B	A	B	A	A	A	A	A	A	B	B	A	H	A	B	A	-	B	H	A	A	B	A	A	B	B	-	A	A	B	A	A	H
484	TOG915802_198#		A10	45.2	SNP	AAGGAGGAAGCAATGTCTTACATGTATTGTTTTGCGGAAATTTTTAGGTTCCTCTGGATC[T/C]TCAAATGGATAAGCACCAACCAACATCACATATAAGGTTACCCCACAAGACCACACATCT	Nagy et al. 2010					A	A	B	A	H	B	A	B	A	A	A	A	A	A	B	B	A	H	A	B	A	A	B	H	A	A	B	A	A	B	B	A	A	A	B	A	A	H
485	Leg160#		A10	47	CAPS	TGTTTCTACTTCAGCAGGGTCTTTGTATGAATCAGCTATAACCTTCCCTTTACTTAGCACATCGGAAGGCACAGTTTGTAAGAGACTGAAACAAAAACAAGTTATTAAGAATATATCTGTCAACGTGTAACGAACAAATCAAAGTTAATTAAAATAAATTCACCTGTCAATAGCGGTAAGCGCTGTATTGATTTTGTCTTTCATTGATTTGACCGAGGCTTCAGGATCCTTTCTTGAAGCATGCAGAAGCAAGGAATCAAGTTCTTCTAGCGACCTTTCAAAAAACAGAGTTTTGTTAGTTTGGATAGTTATGGAAGTTATAAAACTCTGTTATCAGTGAAAATTGAGTAACAAATGAAAATACCTAAGACATTCATCGACGTTGTTAAATGCAGTTTT…	Bertioli et al. 2009	TGACAGTGGCAATGGTAAAACTGC	CAYAGTAYTGATTCTARTTGCTTTAAHYCAGGGTC		HindIII	A	-	B	-	H	-	-	B	-	A	A	A	A	A	B	A	A	H	A	B	A	B	B	H	A	A	B	A	A	B	B	A	A	A	B	A	A	A
486	SD_c1259p293vAC		A10	49	SNP	GACGTCAATCACCGTCTCGGACATTGAATCCGTTGGGATTTCAACTGAGGTTGCTTCCG[A/C]CTTCCACCGCCGCCTCAAAGAAATCATTGCAACCCATGGAGCTGGCACTCCTGCCA	this manuscript					B	A	B	A	H	B	A	B	A	A	A	A	H	A	B	A	A	B	A	B	A	B	B	H	A	A	B	A	A	B	B	-	A	A	B	A	A	A
487	SD_c1842p722vCT		A10	52	SNP	AATGGTGTTTGGTCTTTTACAAAGGAAGCATATCAATTGAAGTATGTAGAAGATGC[G/A]GGAGGAGAGAATTTGGATGCTTCTATAAACAAGAACACTTACAATGTCACTAATCCTGA	this manuscript					B	A	H	-	B	B	-	H	B	A	-	-	H	A	B	A	-	B	-	A	-	A	B	H	A	A	B	A	A	B	B	-	-	A	-	-	A	-
488	TOG946792#	TOG946792_449	A10	55.6	SNP	GTTGTTACACCAACTTTAAACCATTTGTTTATTTTATTATAAACATGTTAGAAAGTGATT[A/G]TCTGAACCAACTCTTTCTCATACCTGAAAGATTAAGCTACTAGGTGGAGTTCACAGAATA	Nagy et al. 2010					-	A	B	A	H	B	A	B	A	A	A	A	H	A	B	A	A	B	A	A	H	B	B	H	A	A	B	A	A	-	B	A	A	A	B	A	A	A
489	TC7H11#		A10	57.1	SSR	GATCTTTTCACTGTAGGAAGTTATCATCATCGAGCTTCATAGAGATTGGTGAAGAGGTAAAGGTTGGAACTATGGCTGATTGATTCATTGAGATCTCTGTTGTTGATGAGTTTTCTGTCATTGAAATTGAATGTATTGCTCTGATACCATGAANATGTATCAGGTTGAATGAAGAAAGAGTAGGAGAAGAAGAANTTGACAGGAAGAGAGAGAGAGAGAGAGAGAGAGAGAGAGAGAGAGGAGAGTGNTTCTGTTATTTATTNGTATAGAAAATGGTAAAGTTAAGTTGCTGAAACAGTTGGTCTTAAGCTACTTATAGCACAGAATTTTGGCTAGTTGTCATATTATGAACCACACATGCTAAACTGGTTAACTGACCAATGCTAAAGGTAAGCTAAT…	Moretzsohn et al. 2005	AGGTTGGAACTATGGCTGATTG	CCAGTTTAGCATGTGTGGTTCA			H	A	B	A	H	B	A	B	A	A	-	A	H	-	B	A	A	B	A	A	A	B	B	H	A	A	B	A	A	B	B	A	A	A	B	A	A	A
490	Leg33MGm#		A10	59.8	SCAR	CAGTCTCATGCATAGAAGGTCTTCCTCCTTTCGTGGAGCACAGCCCTCGTGTACTCGATTTCCAATATCCTTTCCTATAATCAATCATTCACAAAGATTAGATATGTGCCTATTCATCTAGAGCAATGGATAATGTTGTCTACTTTCCATGCTGACAGATAAAGAGCAAAGGAATGGATAAGTCATAGTTGTATGTTCCAAATCCAACCCCTCGGAATTTCACAGTTTTCTTTTAAATGTGTAAAATAGGGCAGACTCCCATGATTTAACATTGAATTTTATTAAAATAAAATAGATACATTGTCTATATATTTATATTTATGAATTTGCAGTGCATCTTTTCATTTTCACTTCAATGACACAGATTCCATAATGAACTTAATCCTTAGCACTGAAAGG…	Bertioli et al. 2009	AATAGGGCAGACTCCCATGA	ATGGAATCTGTGTCATTGAAGTG		none	B	A	B	A	H	B	A	B	A	A	A	A	H	A	B	A	A	B	A	A	A	B	B	H	A	A	A	A	A	B	B	-	A	A	B	A	A	A
491	SD_c1015p449vAG#		A10	63.2	SNP	GAACATAGCTTCTTCATCTGGCCGCAGCAAGGAAGGGGTTTGGTACAACATTGCACCAA[A/G]CCCACGTGTCCTTGCCGGTAGTCAAGCATTAAGGTTGCAGCAATTGCCACCAACTG	this manuscript					H	A	B	A	H	B	B	B	A	A	A	A	H	A	B	A	A	B	B	A	A	B	B	H	A	A	A	A	A	B	B	-	A	A	B	A	A	A
492	SD_c252p754vAG		A10	63.8	SNP	AATGCTTCTTTTACTTTTGCAACGAAGTCTTCTGATGTCTTGTAAGTCAAACAGTTGGG[A/G]AATGACCTGAAGAACTCGTTTGACGGATGATCCGCACAAACTACAAATTTCCCCAT	this manuscript					B	A	B	A	H	B	B	B	A	A	A	A	H	A	B	A	A	B	B	A	A	B	B	H	A	A	A	A	A	B	B	-	A	A	B	A	A	A
493	Leg242		A10	63.8	CAPS	ATGTTGCTGCTGAGAAATTGCGGTGATCGAGATGTTGGTGCCATCGACATTCAGAGTTGTTATTGCCTTGCATCCTGCTGGTTCTACTGATCCTGATGCCGTTGCATTCTTTGCTCCAGAGGAGGTATACTAAGTAACATTACCGTCACACTAATCAATATGACTTAAATAATGTTTAATGAAATTTTTGCATCCATGAATTCCACTGTTGTGTCATTGCTTTAAGACCATGTTTATTTAAAACTATACAACTTTTACAGAGCGGAAGCTATGTGCATGCNAGGGGGNTTTCAGTTCATCATGTGACTTACTAGAACCAGGAT	Bertioli et al. 2009	GGARCATAACTATCVTGGTTCTARTAAGC	CACATGATGAACTGAAAMCCCCCTYGCATGCAC		Rsa	H	A	B	A	H	B	B	B	A	A	A	A	H	A	B	A	A	B	B	A	A	B	B	H	A	A	A	A	A	B	B	-	A	A	B	A	A	A
494	DS_c10522_129#		A10	65.8	SNP	CTACAGAAGAGAGAGATTGCCTGCTANTTTAGTGCAAGCTCAGAGGGACTATTTTGGTGC[A/G]CATACATACGAAAGGACTGACATTGAGGGATCTTTCCATACCGAGTGGTTCAAGCTTGCC	Nagy et al. 2010					-	A	B	A	A	-	B	B	A	A	A	A	A	A	-	A	A	-	B	A	A	B	B	A	A	A	A	A	A	-	-	A	A	A	B	A	A	A
495	Leg182		A10	69.7	CAPS	GAGAGCAAAAAATTGATATAGAATGTGTCCATAAATGTAGAAGGTATATAATCTGAATTTGAGAAATTTGAGTTAGTTTATGAGAAATATTTTTTAGGCCTTTGTGTCTAATTCTTTCATTTCCTAAAAAAAAATTTTCCATACATTTCCTTGCCCCAAAAAAGGTACAATATTATAGGGCTGTGATATTTTTATTGATTTCCCTTCTTATTCTTGTGGCTTACATATGTTAGATTGGCACACGAATGGCAAGCATTCATATCTCGCACTCACAAACTGAGAAAAGCATTTGTATCTGTCAAAGGCATATACTATCAGGTACCAATTGCGGTAAATATAATGTTCATTAATTAATCCGGTGAGCATCATTTGCCTTATGAAGAGGTTTNCAGCAGAGGT	Bertioli et al. 2009	AATGTGTCCATAAATGTAGAAGG	ATTATATTTACCGCAATTGGTACC		NcoI(StyI)	B	A	B	A	H	B	B	B	A	A	A	A	H	A	B	A	A	B	B	A	A	B	B	H	A	A	A	A	A	B	B	A	A	A	B	A	A	A
496	TOG902928_388#		A10	71.5	SNP	CTTTTCTTTGTTCATGTTAGGACGAGAACTTACGTATTATTGTTTGAGAAATATTTT[T/G]TACGTCCTCGTAACTTCCATTAGAAGGTTTGGGAGAGCTTGTTGATTTGAGTTCTAAGCK	Nagy et al. 2010					B	A	B	A	H	B	B	H	A	A	A	A	A	A	A	A	A	B	B	A	A	B	B	H	A	A	A	A	A	B	B	H	A	A	B	A	A	A
497	TOG896385_429	TOG896385_429-430_down	A10	74.7	SNP	TTRTTAATGTCTGTCAATATTTGGNNNGATTGAGATGCTGACAACTGATTGCTCCTN[T/C]TTTGTGAAGCGCTTGTTGGGAAACAAGAGNGCTAC	Nagy et al. 2010					B	A	B	A	H	B	B	H	A	A	A	A	A	A	A	A	A	B	B	B	H	B	B	A	A	A	A	A	A	B	B	-	A	A	A	A	A	A
498	DS_c5696_55		A10	75.8	SNP	CTTCTATGCAGTGACTTTGCATAATAGCATGCTGGATTATAAATACATTTCACAACCACA[A/G]TTAGAGCTTCACCAAATTGCCCATACTCTCCCCTCTTGATGGCTTTTGTGAAGTC	Nagy et al. 2010					B	A	B	A	H	B	B	H	A	A	B	A	H	A	A	A	A	B	B	B	H	B	B	A	A	A	A	A	A	-	B	A	A	A	A	A	A	A
499	DS_c5609_294		A10	76.5	SNP	ATTTTGGTACACACGGCGAACACCAGGAGTTCGAAATCAAACATCATATGAGGATAACAT[A/T]AAGAAGATTGTTGATTTCAGTACT	Nagy et al. 2010					B	A	B	A	A	B	B	H	A	A	B	A	H	A	A	A	A	B	B	B	H	B	B	A	A	A	A	A	A	-	B	A	A	A	A	A	A	A
500	Leg128		A10	77.9	CAPS	AAGTGGTTCAGTCACAGAATCAAGGTCCGGGATATTTCTATACAGTCTCGATTTGCAAGGTAAGATAAGGGTTTCTTCTATTATATTAGCAGCTTGTTTTAATTTTCCGAATGGAGTTTAATTCTTGAGTAGATTAATATAAACAAATCAATCAAGATATTTAGGGGAAACAAATATGCCTCCAAAGAAATAAAACAAGCAAAGATCTCTTTCATATATGAATCTTTGACTGGTTTCTGAGTGTATATATATGTCTGGTT	Bertioli et al. 2009	AGCAGAGGATGGTGAAAGTGATGAACAAG	GTTGCTGAGATYAAKGAAGCWGWCTGAATC		XhoI	B	A	B	A	A	B	B	H	A	A	B	A	H	A	A	A	A	B	B	B	H	B	B	A	A	A	A	A	A	B	B	A	A	A	A	A	A	A
501	RN2F12	AS1RN2F12	A10	79.8	SSR	TTTCCACTTCATTTTTCCATTCTACCCCTCTCCGCAGCCACCGCAACCACCACAATCGCCGACGCTGGCGCAGCCTATAACATGATCGTAGAGATAATCCACAATACAGAAACAACAAGATCAAGAACAGAATCAACATCAACATCAAGAATTCGAAGAAGAAGAAGAACAAGAACGAGAACGAGAAGAATAGTGACGTCACTGGCATGGTGCGTTGTTACAGCTTAGGGTACATTCTGATCCTGGTGGTTCTGGCGACGTCGATGGTTGTTCTTCCGCTGATGCTGCCGCCGCTACCACCGCCGCCGCTCGTCCTCCTCTTCTTTCCGGTCGGCATCATGGCCGCCCTCATGTTTCTCGCCTTCTCGCCTTCCGATCAGCAACAGGTCGCACGAAACG…	Moretzsohn et al. 2005	ACCGCAACCACCACAATC	GCGAGAAGGCGAGAAACAT			B	A	B	A	A	A	B	H	A	A	B	A	B	A	A	A	-	B	-	B	B	B	B	-	H	A	A	A	A	B	B	-	A	A	-	A	A	A
502	DS_c12368_110#		A10	79.8	SNP	TGCAAATNTATCGTTGCAAAGGCTGGAAGAATTATTCTTGGCTGAGGAGCGAAATCTAAA[A/G]CAAAATCCACCTCTTGTACCAGGACTTNCAGCCATATCAATAAAAAATGGAAACTTTTCA	Nagy et al. 2010					B	A	B	A	A	A	B	H	A	A	B	A	B	A	A	A	A	B	B	B	B	B	B	A	H	A	A	A	A	-	B	A	A	A	A	A	A	A
503	Leg208#		A10	82.1	CAPS	CAGGAATGCTTATCTTTTCAAGGTGTTGATTTATCTGTTCATGTGGTAGGTGCATTGTATGGCATGATTTTATCTGTTCATCTCCTTGCTGGATTATTATTTATGTCTGTCTTGGAAATTTGTGAGCAATGTAATTGTACCTGTAGGTTCGAATGTGGCAGAGGGATTCGAGGGATAGGACGGTATTGCAACCTACCCCAGCCGCAGCAATTGATGTCAGTGAGCTTTTTAGTTTTTTAACTTTTGTGATTCTTTTTATTATCTGTATTTTGTTTGCTTGCTATTATCCATGTGTTTGTAACAATTATAATTTTAACTATATAAGCAATTAATAATGATCGACCTCTTTCACTCAAATCATAGTGCTACTATTTCTAATGTAGATGTTGCCAG	Bertioli et al. 2009	TTCGAGGGATAGGACGGTATTG	TGGCAACATCTACATTAGAAATAG		TaqI	B	A	B	A	A	A	B	H	A	A	B	A	B	A	A	A	A	B	B	B	B	B	B	A	A	A	A	A	A	B	B	A	A	A	A	A	A	A
504	TOG910732_213#		A10	83.6	SNP	AAAGATAAGNNNNNATAAGATAYGATAAAATRAAACAGGTACTTGTAATTGATTTTCTTT[A/G]CCTAAATCATGCACTTATTCTCCTGTTTCTAGTATAGGGTTCCAAGATTGGTGATCTATA	Nagy et al. 2010					B	A	B	A	A	A	B	H	A	A	B	A	B	A	A	A	A	B	B	B	B	B	B	A	-	A	A	A	A	B	B	-	A	A	A	A	A	A
505	TOG899617_1026#		A10	84.6	SNP	GTGGCCGTCGGTTCATCATCGACGATGACGACGAAGATGGCGAGGAAGAGGAAAGTAATC[A/G]GAATAGGAATAGGAATGTTGCGGAATTGTATGAAATAGGGTCATCTTCTTCGGAGGAAAT	Nagy et al. 2010					B	A	B	A	A	A	B	H	A	A	B	A	B	A	A	A	A	B	B	B	B	B	B	A	B	A	A	A	A	B	B	-	A	A	A	A	A	A
506	TOG899617#	TOG899617_1026	A10	85.2	SNP	GTGGCCGTCGGTTCATCATCGACGATGACGACGAAGATGGCGAGGAAGAGGAAAGTAATC[A/G]GAATAGGAATAGGAATGTTGCGGAATTGTATGAAATAGGGTCATCTTCTTCGGAGGAAAT	Nagy et al. 2010					B	A	B	A	A	A	B	H	A	A	B	A	B	A	A	A	A	B	B	B	B	B	B	A	B	A	A	A	A	-	B	A	A	A	A	A	A	A
507	SD_c1665p139vAG#		A10	88.7	SNP	AAGGGAAGAACGCGGACATAGAAGACTAGATACTGAGCCTCGTGACTATTCCGATAGGA[A/G]GCATCATGGTGACAGGAGATGATCATTTTTGTATCATTATTGTTGTCAATGTTGCA	this manuscript					B	A	A	A	A	A	A	H	A	A	B	A	B	A	A	A	A	B	B	B	B	B	B	A	B	A	A	B	A	B	B	-	A	A	A	A	A	A
	REFERENCES
	Alves, D.M.T., R.W. Pereira, S.C.M. Leal-Bertioli, M.C. Moretzsohn, P.M. Guimarães et al., 2008 Development and use of single nucleotide polymorphism markers for candidate resistance genes in wild peanuts (Arachis spp.). Genetics and Molecular Research 7 (3):631-642.
	Bertioli, D.J., M.C. Moretzsohn, L.H. Madsen, N. Sandal, S.C.M. Leal-Bertioli et al., 2009 An analysis of synteny of Arachis with Lotus and Medicago sheds new light on the structure, stability and evolution of legume genomes. BMC Genomics 10.
	Cuc, L.M., E.S. Mace, J.H. Crouch, V.D. Quang, T.D. Long et al., 2008 Isolation and characterization of novel microsatellite markers and their application for diversity assessment in cultivated groundnut (Arachis hypogaea L.). BMC Plant Biology 8:55.
	Ferguson, M.E., M.D. Burow, S.R. Schulze, P.J. Bramel, A.H. Paterson et al., 2004 Microsatellite identification and characterization in peanut (A. hypogaea L.). Theoretical and Applied Genetics 108:1064-1070.
	He, G., R. Meng, H. Gao, and C.S. Prakash, 2004 Simple sequence repeat markers for botanical varieties of cultivated peanut (Arachis hypogaea L.). Euphytica 142 (1):131-136.
	Hopkins, M.S., A.M. Casa, T. Wang, S.E. Mitchell, R.E. Dean et al., 1999 Discovery and characterization of polymorphic simple sequence repeats (SSRs) in peanut. Crop Sci 39:1243 - 1247.
	Macedo, S., M. Moretzsohn, S. M Leal-Bertioli, D. Alves, E. Gouvea et al., 2012 Development and characterization of highly polymorphic long TC repeat microsatellite markers for genetic analysis of peanut. BMC Research Notes 5 (1):86.
	Moretzsohn, M., L. Leoi, K. Proite, P. Guimarães, S. Leal-Bertioli et al., 2005 A microsatellite-based, gene-rich linkage map for the AA genome of Arachis (Fabaceae). Theoretical and Applied Genetics 111 (6):1060-1071.
	Nagy, E., Y. Chu, Y. Guo, S. Khanal, S. Tang et al., 2010 Recombination is suppressed in an alien introgression in peanut harboring Rma, a dominant root-knot nematode resistance gene. Molecular Breeding 26 (2):357-370.
	Proite, K., S. Leal-Bertioli, D. Bertioli, M. Moretzsohn, F. da Silva et al., 2007 ESTs from a wild Arachis species for gene discovery and marker development. BMC Plant Biology 7 (1):7.
[truncated: 63 more columns]

## Sheet: Traits
Category	Trait name	Abbreviation	K7988	V10309	J003	J004	J005	J006	J007	J008	J010	J011	J012	J013	J015	J016	J019	J020	J021	J022	J024	J025	J026	J030	J034	J035	J036	J037	J039	J043	J044	J046	J054	J055	J060	J061	J066	J067	J069	J070	J071	J072	J074	J075	J077	J079	J080	J082	J084
Nematode resistance	Galling Index (GI) 2011	GI_2011	3.6	0.3	3.125	0.6	0.5	0.625	-	3.625	4.9	-	2.83333	2.125	0.6	4.4	3.33333	1	0.9	5.2	0.6	1.4	-	0.7	1.375	1.625	3.875	4.3	0.6	1	3.33333	6.25	-	0.3	0.75	4	5.3	3.7	4.7	5.875	1.2	0	1.3	2.1	1.2	3.75	3.5	2.2	5.8
	Eggs/g Root (EGR) 2011	EGR_2011	2188.89	10.1626	944.98	0	0	12.1124	-	577.652	792.039	-	266.995	573.296	0	23600	969.073	112.57	0	1525.83	0	109.119	-	0	0	520.727	1621.82	806.037	0	0	756.374	2726.08	-	9.28505	0	777.383	1340.52	1025.34	2426.77	373.141	20.291	0	17.9453	0	10.2881	513.907	271.335	859.844	506.798
	Log_EGR-2011	Log_EGR_2011	4.20595	1.83037	3.89951	0	0	1.83037	-	3.72162	3.67526	-	3.16	3.49615	0	4.37293	3.61641	2.77887	0	4.07192	0	3.14644	-	0	0	3.82937	4.32453	3.87704	0	0	3.50529	4.30965	-	1.83037	0	3.72708	4.07922	3.64355	4.24718	3.35558	2.3032	0	2.12818	0	1.83037	3.50529	3.30125	3.79711	3.77337
	Galling Index (GI) 2013	GI_2013	1.5	0.642857	1.2	1.3	0.8	1.3	-	2.66667	3.25	-	2.5	2.33333	1.9	3.3	2.3	1.6	2	3.9	2.375	2.375	-	2.3	2.2	2.1	3.7	2.2	1.1	2	2.1	5.6	-	1.9	1.4	3.5	4.7	3.25	5.125	3.75	2.2	-	2.4	2.7	2.5	3	3.5	2.2	3
	Eggs/g Root (EGR) 2013	EGR_2013	281.982	653.593	161.429	521.568	175.873	518.421	-	194.344	126.321	-	250.749	333.751	162.895	317.911	512.364	156.474	235.649	436.279	195.922	169.734	-	240.505	645.833	407.012	234.102	198.368	664.593	538.235	226.582	287.58	-	347.365	260.912	144.664	351.347	408.561	259.379	794.128	322.382	-	73.3941	458.243	331.618	107.397	195.384	744.844	150.451
	Log_EGR-2013	Log_EGR_2013	2.71523	0	2.2908	4.6599	2.1049	2.40097	-	2.52472	2.50367	-	2.71043	2.19721	2.37411	2.64076	2.29429	2.23232	2.38293	2.81079	2.61067	2.37126	-	2.29966	2.82321	2.73178	2.35714	2.46027	2.54203	2.41816	2.16335	2.54697	-	2.61232	2.41561	2.90044	2.50972	0	1.87154	2.66204	2.52195	2.03502	2.29311	2.87265	2.18027	2.66916	2.44534	2.44877	2.31708
Drought-related	SCMR_40days	SCMR_40	39.075	40.575	-	34.3667	31	36.6667	39.6	37.125	35.325	-	27.5	37.1	38.2333	34.1333	-	-	38.75	38.675	41.25	-	45.9667	38.9333	37.85	44.2	36.8	39.675	39.975	42.6233	41.7	41.5667	39.85	44.8	43.225	37.525	43.2	39.2	38.25	39.3	-	-	29.975	38.5333	38.8	43.175	36.1	37.8	-
	Log_SCMR_40days	Log_SCMR_40	1.5919	1.60826	-	1.53614	1.49136	1.56427	1.5977	1.56967	1.54808	-	1.43933	1.56937	1.58244	1.53318	-	-	1.58827	1.58743	1.61542	-	1.66244	1.59032	1.57807	1.64542	1.56585	1.59852	1.60179	1.62965	1.62014	1.61875	1.60043	1.65128	1.63574	1.57432	1.63548	1.59329	1.58263	1.59439	-	-	1.47676	1.58584	1.58883	1.63523	1.55751	1.57749	-
	SCMR_60days	SCMR_60	42.8	46.0333	-	33.8333	-	36	43.6667	43.8333	42.55	-	29.85	43.25	44.7	41	-	-	44.55	44.425	44.575	-	48.8667	41.3333	43.4	45.65	42.5	44.225	48.4	42.0667	49	47.9	42.35	49.85	47.75	42.45	50.4	40.1	46.0333	46.6	-	-	38.925	42.2667	42.25	43.375	43	38.4667	-
	Log_SCMR_60days	Log_SCMR_60	1.63144	1.66307	-	1.52934	-	1.5563	1.64015	1.6418	1.6289	-	1.47494	1.63599	1.65031	1.61278	-	-	1.64885	1.64763	1.64909	-	1.68901	1.6163	1.63749	1.65944	1.62839	1.64567	1.68485	1.62394	1.6902	1.68034	1.62685	1.69767	1.67897	1.62788	1.70243	1.60314	1.66307	1.66839	-	-	1.59023	1.626	1.62583	1.63724	1.63347	1.58508	-
	SCMR_120days	SCMR_120	35.875	27.95	-	27.1333	23.3667	32.1	36.225	34.675	39.925	41.4	32.95	36.925	24.55	35.325	-	28.475	39.2	-	-	-	47.2	26.8667	40.05	41.3	37.2333	37.65	44.375	36.0667	35.65	46.7	29.1333	44.3	35.95	40.55	39.75	39.6	39.475	42.9	-	-	35.925	34.725	39.5	45.75	39.425	35.75	-
	Log_SCMR_120days	Log_SCMR_120	1.55479	1.44638	-	1.4335	1.3686	1.50651	1.55901	1.54002	1.60124	1.617	1.51786	1.56732	1.39005	1.54808	-	1.45446	1.59329	-	-	-	1.67394	1.42921	1.6026	1.61595	1.57093	1.57576	1.64714	1.55711	1.55206	1.66932	1.46439	1.6464	1.5557	1.60799	1.59934	1.5977	1.59632	1.63246	-	-	1.5554	1.54064	1.5966	1.66039	1.59577	1.55328	-
	SLA_40days	SLA_40	236.848	241.882	-	271.735	-	262.946	220.503	244.364	226.81	-	355.476	231.785	224.717	252.556	-	-	253.224	224.381	198.011	-	204.573	240.029	241.562	224.494	228.972	233.081	217.074	234.622	208.704	203.173	160.13	211.167	214.313	272.457	199.163	207.233	-	230.581	-	-	265.996	-	194.076	224.553	212.04	225.956	-
	Log_SLA_40days	Log_SLA_40	2.37447	2.3836	-	2.43415	-	2.41987	2.34341	2.38804	2.35566	-	2.55081	2.36508	2.35164	2.40236	-	-	2.4035	2.35099	2.29669	-	2.31085	2.38026	2.38303	2.35121	2.35978	2.36751	2.33661	2.37037	2.31953	2.30787	2.20447	2.32463	2.33105	2.4353	2.29921	2.31646	-	2.36282	-	-	2.42488	-	2.28797	2.35132	2.32642	2.35402	-
	SLA_60days	SLA_60	239.094	209.577	-	282.633	-	238.322	202.667	223.108	228.027	-	338.185	219.167	231.635	226.077	-	-	229.494	213.454	215.582	-	180.189	230.61	249.126	235.179	202.689	201.159	195.869	228.773	186.269	178.816	143.06	197.894	204.446	186.341	154.773	192.817	181.961	206.693	-	-	244.658	232.436	191.265	216.41	195.437	247.842	-
	Log_SLA_60days	Log_SLA_60	2.37857	2.32134	-	2.45122	-	2.37716	2.30678	2.34852	2.35799	-	2.52915	2.34077	2.3648	2.35426	-	-	2.36077	2.3293	2.33361	-	2.25573	2.36288	2.39642	2.3714	2.30683	2.30354	2.29197	2.3594	2.27014	2.25241	2.15552	2.29643	2.31058	2.27031	2.1897	2.28515	2.25998	2.31533	-	-	2.38856	2.3663	2.28164	2.33528	2.29101	2.39418	-
	SLA_120days	SLA_120			-	247.61	330.569	211.314	201.276	206.991	191.989	182.439	271.619	221.782	253.234	219.177	-	284.675	178.108	-	-	-	181.34	196.307	212.31	213.679	243.098	98.5438	196.571	259.078	230.123	199.046	148.25	191.567	218.748	205.722	212.1	193.944	219.627	205.406	-	-	209.854	233.822	193.017	185.758	191.037	204.701	-
	Log_SLA_120days	Log_SLA_120	-	-	-	2.39377	2.51926	2.32493	2.30379	2.31595	2.28328	2.26112	2.43396	2.34593	2.40352	2.34079	-	2.45435	2.25068	-	-	-	2.25849	2.29294	2.32697	2.32976	2.38578	1.99363	2.29352	2.41343	2.36196	2.29895	2.17099	2.28232	2.33994	2.31328	2.32654	2.28768	2.34169	2.31261	-	-	2.32192	2.36889	2.2856	2.26895	2.28112	2.31112	-
Yield characteristics	Seed number Cenargen 2009	SN_2009a	84.25	66.75	5	50	8	23	0	42	7	0	37	40	38	26	66	75	38	49	66	65	3	24	5	51	64	86	13	68	85	50	8	44	68	0	38	81	54	31	70	48	0	85	57	18	90	61	82
	Seed number UCB 2009	SN_2009b			44	35	37	98	22	7	230	21	74	24	8	41	137	20	124	23	200	41	10	87	192	230	102	87	29	176	0	109	0	64	85	55	0	0	166	25	9	0	46	161	55	212	190	58	80
	Seed number Cenargen 2010	SN_2010a			2	6	11	-	-	13	24	2	1	-	9	1	-	-	9	6	-	11	-	6	-	33	25	22	1	-	24	28	-	48	19	53	2	2	40	22	-	2	5	-	19	27	22	7	3
	Log Seed number Cenargen 2010	Log_SN_2010a			1.30103	1.77815	2.04139	-	-	2.11394	2.38021	1.30103	1	-	1.95424	1	-	-	1.95424	1.77815	-	2.04139	-	1.77815	-	2.51851	2.39794	2.34242	1	-	2.38021	2.44716	-	2.68124	2.27875	2.72428	1.30103	1.30103	2.60206	2.34242	-	1.30103	1.69897	-	2.27875	2.43136	2.34242	1.8451	1.47712
	Seed number UCB 2010	SN_2010b			4	47	64	1	-	1	122	-	-	28	30	68	76	23	155	58	79	117	-	111	66	191	38	226	49	69	319	216	6	215	9	-	264	302	288	-	52	64	125	181	-	224	31	186	236
	Log Seed number UCB 2010	Log_SN_2010b			1.60206	2.6721	2.80618	1	-	1	3.08636	-	-	2.44716	2.47712	2.83251	2.88081	2.36173	3.19033	2.76343	2.89763	3.06819	-	3.04532	2.81954	3.28103	2.57978	3.35411	2.6902	2.83885	3.50379	3.33445	1.77815	3.33244	1.95424	-	3.4216	3.48001	3.45939	-	2.716	2.80618	3.09691	3.25768	-	3.35025	2.49136	3.26951	3.37291
	Weight of 10 seeds Cenargen 2009	10-SW_2009a	1.305	1.795	1.54	1.52	1.175	2.01	-	1.17	0.957143	-	1.15	0.94	1.6	1.21	1.08	1.61	1.26	1.23	1.35	1.21	1.1	1.28	1.06	2.13	1.17	1.58	1.74	1.05	1.88	1.36	1.275	2.15	1.47	-	1.39	1	1.28	1.04	1.32	1.33	-	1.34	1.02	1.21	1.59	1.15	1.44
	Log Weight of 10 seeds Cenargen 2009	Log_10-SW_2009a			1.18752	1.18184	1.07004	1.3032	-	1.06819	0.980977	-	1.0607	0.973128	1.20412	1.08279	1.03342	1.20683	1.10037	1.08991	1.13033	1.08279	1.04139	1.10721	1.02531	1.32838	1.06819	1.19866	1.24055	1.02119	1.27416	1.13354	1.10551	1.33244	1.16732	-	1.14301	1	1.10721	1.01703	1.12057	1.12385	-	1.1271	1.0086	1.08279	1.2014	1.0607	1.15836
	Weight of 10 seeds UCB 2009	10-SW_2009b			1.31	1.05	1.13	1.21	1.16	1.04286	1.29	0.9	0.92	0.98	1.25	0.66	1.06	1.26	1.53	1.44	1.15	1.12	0.9	1.32	0.84	1.25	1.21	1.32	1.36	0.98	-	1.62	-	1.66	1.03	1.36	-	-	1.7	1.33	0.777778	-	1.2	0.96	1.01	0.78	1.18	0.97	1.73
	Log Weight of 10 seeds UCB 2009	Log_10-SW_2009b			1.11727	1.02119	1.05308	1.08279	1.06446	1.01822	1.11059	0.954243	0.963788	0.991226	1.09691	0.819544	1.02531	1.10037	1.18469	1.15836	1.0607	1.04922	0.954243	1.12057	0.924279	1.09691	1.08279	1.12057	1.13354	0.991226	-	1.20952	-	1.22011	1.01284	1.13354	-	-	1.23045	1.12385	0.890856	-	1.07918	0.982271	1.00432	0.892095	1.07188	0.986772	1.23805
	Weight of 10 seeds Cenargen 2010	10-SW_2010a		1.965	0.3	0.3	0.77	-	-	1.37	1.15	1.25	0.9	-	1.32222	0.5	-	-	1.13333	0.75	-	0.73	-	0.916667	-	2.26	1.28	0.91	1	-	1.55	1.05	-	1.72	1.24	0.73	0.75	0.9	1.04	0.94	-	0.45	1.04	-	1.05	1.04	1.27	0.557143	1.3
	Log Weight of 10 seeds Cenargen 2010	Log_10-SW_2010a			0.477121	0.477121	0.886491	-	-	1.13672	1.0607	1.09691	0.954243	-	1.1213	0.69897	-	-	1.05436	0.875061	-	0.863323	-	0.962211	-	1.35411	1.10721	0.959041	1	-	1.19033	1.02119	-	1.23553	1.09342	0.863323	0.875061	0.954243	1.01703	0.973128	-	0.653213	1.01703	-	1.02119	1.01703	1.1038	0.745967	1.11394
	Weight of 10 seeds UCB 2010	10-SW_2010b			1.4475	1.19	0.958	1.09	-	0.49	1.172	-	-	0.873	1.393	1.168	1.119	1.425	1.766	1.874	1.11	1.272	-	1.216	0.934	2.206	1.464	1.653	1.428	1.01	1.818	1.295	1.53167	2.251	1.07556	-	1.845	1.031	1.304	-	1.483	1.385	1.749	1.309	-	1.041	0.897	1.086	1.86
	Log Weight of 10 seeds UCB 2010	Log_10-SW_2010b			1.16062	1.07555	0.981366	1.03743	-	0.690196	1.06893	-	-	0.941014	1.14395	1.06744	1.04883	1.15381	1.24699	1.27277	1.04532	1.10449	-	1.08493	0.970347	1.34361	1.16554	1.21827	1.15473	1.00432	1.25959	1.11227	1.18516	1.35238	1.03163	-	1.266	1.01326	1.11528	-	1.17114	1.14145	1.24279	1.11694	-	1.01745	0.952792	1.03583	1.26951
Plant architecture	Main Stem Height	MSH	-	-	11	-	6	17	5	12	14	DP	10.1	10.5	14	8.5	14	8	12.6	12	16.5	13.4	19	6.3	9.5	14	16.9	9.5	14	22.5	6.6	6.4	8.4	13.2	12	-	11.8	10	24	9.2	6	9	5	15	15.2	7.5	11	9	19.9
/general features	Pod_Constriction	Pod_Constr	17.2689	24.1833	19.65	30.55	46.7	32.3143	-	20.2	17.56	-	-	20.9812	-	-	1.55	28.4778	21.8333	24.03	8.6	16.4	-	-	25.16	29.04	17.4	29.675	-	-	4.46	7.57	15	13.73	26.12	-	20.875	18.92	-	30.4333	-	9.13333	2.5	20.95	18.7125	13.5667	30.4333	32.3	20.42
	Lateral Branch Length	LBL	117.458	152.031	96	88.25	94.75	97	25.25	13	65.25	23.3333	95.75	62.25	88.75	-	101.5	166.333	94.25	43.25	89	51	109.75	46	78.6667	69.5	28.5	170.25	116	67.75	173.5	114.5	17	69.25	174.75	-	31	-	153.25	125.75	59.75	52.25	88.25	-	121.75	75.75	127.75	106.333	148.25
	Peg Length	PL	100.517	177.588	92.6667	86.3333	94.5333	152.733	-	101.267	96.8	56.8	87.9167	135.4	110.273	-	131.273	144.267	153	131.8	110.385	123.308	-	125.429	110.923	145	143.062	133.636	68.75	122	92.8571	78.8	58.8	85.6	176.6	-	74.4167	-	70.7778	104.111	103.231	100.5	65	87.2	133	77.2	108	127.692	122
	Number of lateral branches	NLB	4.5	4.25	6	5	5	7	8	6	-	7	8	4	4	-	7	3	7	7	8	5	6	6	3	5	7	4	5	7	5	4	2	6	4	-	7	-	5	6	5	5	7	-	9	5	4	8	4
	Aerial Dry Weight	ADW	18.6	24.69	5.33	8.8	29.04	11.88	32.08	9.59	11.77	3.9	41.28	15.26	4.69	14.1	9.48	9.22	24.13	18.88	33.4	23.2	36.2	19.36	15.44	24.38	18.84	12.29	27.99	27.52	18.52	16.82	4.2	10.55	19.14	-	10.09	11.67	23.01	33.54	39.23	13.23	4.62	15.03	9.42	12.6	17.13	19.8	13.1
	Root Dry Weight	RDW	1.8425	3.02	4.1	1.98	1.78	0.48	7.06	3.4	1.68	1.4	3.6	1.7	0.35	1.39	0.98	1.26	8.11	1.54	7.58	5.29	1.68	5.57	1.8	9.03	6.93	0.87	2.85	1.9	0	2.78	0.59	2.78	1.27	-	1.9	7.59	8.56	7.38	9.24	3.12	1.03	1.71	1.29	4.66	1.32	1.87	0.74
	Log Root Dry Weight	Log_RDW	1.26541	1.48001	1.61278	1.29667	1.25042	0.681241	1.8488	1.53148	1.22531	1.14613	1.5563	1.23045	0.544068	1.14301	0.991226	1.10037	1.90902	1.18752	1.87967	1.72346	1.22531	1.74586	1.25527	1.95569	1.84073	0.939519	1.45484	1.27875	-	1.44404	0.770852	1.44404	1.1038	-	1.27875	1.88024	1.93247	1.86806	1.96567	1.49415	1.01284	1.233	1.11059	1.66839	1.12057	1.27184	0.869232
	Ratio root/aereal-part-Cenargen-F5	RRA	13.6005	10.4107	1.3	4.44444	16.3146	24.75	4.54391	2.82059	7.00595	2.78571	11.4667	8.97647	13.4	10.1439	9.67347	7.31746	2.97534	12.2597	4.40633	4.38563	21.5476	3.47576	8.57778	2.69989	2.71861	14.1264	9.82105	14.4842	-	6.05036	7.11864	3.79496	15.0709	-	5.31053	1.53755	2.68808	4.54472	4.24567	4.24038	4.48544	8.78947	7.30233	2.70386	12.9773	10.5882	17.7027
	Log Ratio root/aerial part	Log_RRA	1.13356	1.01748	0.113943	0.647817	1.21258	1.39358	0.65743	0.45034	0.845467	0.444937	1.05944	0.953106	1.1271	1.0062	0.985582	0.86436	0.473536	1.08848	0.644077	0.642032	1.3334	0.54105	0.933375	0.431346	0.434348	1.15003	0.992158	1.16089	-	0.781781	0.852397	0.579208	1.17814	-	0.725138	0.186829	0.429443	0.657507	0.627946	0.627405	0.651805	0.943963	0.863461	0.431985	1.11318	1.02482	1.24804
	Total Biomass	TB	20.4425	27.71	9.43	10.78	30.82	12.36	39.14	12.99	13.45	5.3	44.88	16.96	5.04	15.49	10.46	10.48	32.24	20.42	40.98	28.49	37.88	24.93	17.24	33.41	25.77	13.16	30.84	29.42	18.52	19.6	4.79	13.33	20.41	-	11.99	19.26	31.57	40.92	48.47	16.35	5.65	16.74	10.71	17.26	18.45	21.67	13.84
	Root length	RL	32.875	28.125	13.5	30.5	-	11.6	31	22	28.3	45	27	35	27	-	29	18.3	22	12	17	20.5	33.5	28	39	16	26	13	26.5	13.5	35	14.2	11	19.2	152	NA	12.5	12.5	13	23	14.7	21	45	-	10.5	36	28.5	30.2	33
	Pollen viability	PV	-	-	83.6667	96.6667	95	98.3333	95.3333	90	88	91.6667	94.6667	96.6667	92	95.3333	99	89.3333	93	87	92.6667	92.6667	95	89	89.3333	95.3333	96	98	87	95	95.6667	92.3333	90.6667	94.6667	91.3333	92.3333	96.3333	90	94	86.6667	98.3333	92.6667	83	88	97	85.3333	86.3333	87.3333	94.6667
[truncated: 45 more columns]

## Sheet: QTLs
Trait	Abbreviation	Threshold	LG	Position(cM)	Nearest marker/Interval	LOD	Additive_effect***	R2 (%)	LOD1_L(cM)	LOD1_R(cM)	LOD2_L(cM)	LOD2_R(cM)
Galling Index (GI) 2011	GI_2011	3.2	2	66.2	seq14F4	6.12378	0.9577	16.4514	59.3	63.8	58.8	64.2
			9	40.3	Leg199	6.8165	0.8685	16.7188	37.8	40.1	37.3	42.8
Galling Index (GI) 2013	GI_2013	3.1	2	68.9	seq14F4 / Leg146	6.18675	0.9082	17.8518	60.7	63.5	60.5	64.2
			4	74.8	RN12E01	4.22584	-0.7239	13.4265	70.7	78.3	70.3	79.1
			9	41.5	Leg199 / Leg1Gm	3.40065	0.5186	8.7352	37.8	46.5	35.8	49.5
Eggs/g Root (EGR) 2011	Log_EGR_2011	3.3	2	67.2	seq14F4 / Leg146	15.0098	1.0528	43.6929	62	64.2	61.2	64.2
			4	39.1	Leg050	3.13138	0.4319	5.7442	32.6	42.3	29.8	45.8
			9	41.9	Leg199 / Leg1Gm	6.02389	0.5775	11.9104	37.9	43.1	36.1	44.5
SCMR_40days	Log_SCMR_40	3.1	2	78.21	TOG896540_664 / Leg069	4.93275	-0.3324	16.9527	77.7	80.2	76.7	81
			6	88.21	IPAHM-171a / DS_c9222_228	9.34924	0.4426	31.1799	86.6	90	85.9	90.7
			7	17.41	DS_c4177_150	3.67896	0.2427	9.4823	15	20.4	15	22.4
			10	49.01	SD_c1259p293vAC	3.26247	0.2272	8.4922	47.3	51	45.2	52
SCMR_60days	Log_SCMR_60	3	10	73.51	TOG902928_388 / TOG896385_429	3.06941	0.2876	11.0971	67.2	76	63.2	79.2
SCMR_120days	Log_SCMR_120	3.1	4	33.51	gi-832	3.49024	-0.3257	10.7452	31.4	34.9	30.1	34.9
			6	84.21	RN0x06	4.36876	0.2749	13.335	82.2	91.3	79.2	93.2
SLA_40days	Log_SLA_40	3.1	1	83.61	DS_c1301_572	3.44469	0.3802	9.8989	82.7	86.6	82.7	88.1
			9	74.01	SD_c3430p305vAG	3.24295	0.353	9.0486	68.8	76.2	66.1	79.1
SLA_60days	Log_SLA_60	3	7	82.11	DS_c7479_398	3.27332	-0.419	11.0607	79.8	87.6	77.8	90.4
SLA_120days	Log_SLA_120	3.1	4	19.21	TC11B04 / Leg14MGm	3.48156	0.4763	12.1128	16.3	21.2	15.1	21.7
			9	3.91	TOG895054_163	6.44469	-0.6282	20.3171	2.3	5.2	1.2	5.2
Seed number Cenargen 2009	SN_2009a	3	9	15.01	TOG894454_341	3.6833	18.4989	13.5512	14.6	17.5	12.8	20.4
Seed number UCB 2009	SN_2009b	3.4	5	85.8	DS_c835_324 / DS_c6779_681	5.94143	-65.428	25.993	79.6	83.4	80.7	83.4
Log Seed number Cenargen 2010	Log_SN_2010a	3	1	33.31	DS_c17991_98	4.7679	0.3947	15.7343	32.3	33.9	30.2	33.9
			9	48.31	TOG896362_355 / SD_c2057p484vGT	3.41866	0.3373	11.4123	45	50.3	42	50.3
			10	42.91	IPAHM-689	3.2321	-0.2899	9.2549	42.2	45.2	39.4	45.2
Log Seed number UCB 2010	Log_SN_2010b	3.1	7	64.51	TOG904989_542	4.09328	0.6383	18.5989	59.7	69.3	57.9	73.3
			9	46.31	TOG896362_355 / SD_c2057p484vGT	3.44469	0.5295	12.9121	44.6	50.1	42.1	51.8
Log Weight of 10 seeds UCB 2009	Log_10-SW_2009b	3.2	3	52.81	DS_c1119_235	3.35575	0.2381	12.129	50.9	56.5	50.2	57.9
Log Weight of 10 seeds Cenargen 2010	Log_10-SW_2010a	3.2	9	44.11	Leg1Gm / TOG896362_355	4.22343	0.2066	15.2058	42	45.1	41.7	45.1
			10	42.91	IPAHM-689	3.89805	-0.1698	12.3411	42.9	45.2	39.4	45.2
Log Weight of 10 seeds UCB 2010	Log_10-SW_2010b	3	7	64.91	TOG904989_542	3.75271	0.1906	14.681	59.1	71.4	56.5	74.9
Pod_Constriction	Pod_Constr	3.1	1	92.11	TOG904805_259 / RN22A12	3.90672	-5.421	14.1811	88.2	93.7	85.2	93.7
Peg Length	PL	3.1	6	115.01	TOG895571	3.24295	-15.3791	11.0796	112.6	117.4	110.4	119.5
Main Stem Height	MSH	3	4	30.61	TC5A07	3.90022	2.1713	13.4299	29.9	33.3	27.5	33.3
			5	89.7	DS_c5288_353	3.99132	-2.3573	10.1817	82.3	87.3	80.5	91.4
			10	65.81	DS_c10522_129	3.32972	-1.8031	8.3155	61	68.7	59.6	69.7
Lateral Branch Length	LBL	3	1	31.11	Leg463_1 / DS_c11080_157	9.89588	27.2895	32.0356	30.1	32.1	28.1	32.1
			5	19.51	TOG895690_378	3.67028	14.5657	8.8743	12.7	22.5	11.5	22.5
Number of lateral branches	NLB	3	8	95.31	TC22C01	3.16269	1.025	10.6716	93	97.1	90.8	102.4
			10	40.41	TC31C09 / IPAHM-689	5.06941	-1.3712	19.0501	36.7	42.5	34.4	44.2
Aerial Dry Weight	ADW	3	3	0.01	Seq4F10	3.2603	3.645	9.2789	0	1.3	0	5.2
			6	56.41	Leg346 / TC7C06	5.30586	3.6023	15.6194	51.7	61.2	49.3	64.4
			9	63.51	TOG896078_413	3.75922	-3.0116	10.5177	59	65.7	56.3	65.7
Log Root Dry Weight	Log_RDW	3	5	6.51	TOG896097_531 / Leg231	3.50759	0.235	14.3329	5.9	9.5	1.8	9.8
			6	63.01	TOG896979_290	3.97614	0.2375	16.4328	62.1	64.6	61.4	64.6
Log Ratio root/aerial part	Log_RRA	3.1	1	33.31	DS_c17991_98	3.50325	0.1324	11.1744	31.4	33.9	29.5	33.9
			1	39.01	Ah-193	4.50325	0.1462	13.926	35.1	43.9	33.9	44.7
			10	57.11	TC7H11	3.42516	0.1596	10.9526	53.8	59.3	52	62.8
Total Biomass	TB	2.9	6	56.41	Leg346 / TC7C06	6.67028	5.1244	21.2173	53.7	59.5	51.5	60.4
			9	63.51	TOG896078_413	3.07592	-3.4605	9.4768	60.3	65.5	57.3	65.5
Pollen viability	PV	3	4	36.91	TOG906490	3.25813	1.7927	10.6608	36.3	38.4	35.6	39.1
